# Supplementary material for: Quality control and removal of technical variation of NMR metabolic biomarker data in ~120,000 UK Biobank participants
Source: Sci Data. 2023 Jan 31;10:64. doi: 10.1038/s41597-023-01949-y (PMC9887579; doi:10.1038/s41597-023-01949-y)
Supplement: Supplementary file 2 — Supplementary Table 1 [file 41597_2023_1949_MOESM2_ESM.xlsx]

## Sheet: Sheet1
Biomarker	Description	Units	Group	Sub-group	Type	UKB Field ID	QC Flag Field ID
Total_C	Total Cholesterol	mmol/L	Cholesterol		Composite	23400	23700
non_HDL_C	Total Cholesterol Minus HDL-C	mmol/L	Cholesterol		Composite	23401	23701
Remnant_C	Remnant Cholesterol (Non-HDL, Non-LDL -Cholesterol)	mmol/L	Cholesterol		Composite	23402	23702
VLDL_C	VLDL Cholesterol	mmol/L	Cholesterol		Composite	23403	23703
Clinical_LDL_C	Clinical LDL Cholesterol	mmol/L	Cholesterol		Non-derived	23404	23704
LDL_C	LDL Cholesterol	mmol/L	Cholesterol		Composite	23405	23705
HDL_C	HDL Cholesterol	mmol/L	Cholesterol		Composite	23406	23706
Total_TG	Total Triglycerides	mmol/L	Triglycerides		Composite	23407	23707
VLDL_TG	Triglycerides in VLDL	mmol/L	Triglycerides		Composite	23408	23708
LDL_TG	Triglycerides in LDL	mmol/L	Triglycerides		Composite	23409	23709
HDL_TG	Triglycerides in HDL	mmol/L	Triglycerides		Composite	23410	23710
Total_PL	Total Phospholipids in Lipoprotein Particles	mmol/L	Phospholipids		Composite	23411	23711
VLDL_PL	Phospholipids in VLDL	mmol/L	Phospholipids		Composite	23412	23712
LDL_PL	Phospholipids in LDL	mmol/L	Phospholipids		Composite	23413	23713
HDL_PL	Phospholipids in HDL	mmol/L	Phospholipids		Composite	23414	23714
Total_CE	Total Esterified Cholesterol	mmol/L	Cholesteryl esters		Composite	23415	23715
VLDL_CE	Cholesteryl Esters in VLDL	mmol/L	Cholesteryl esters		Composite	23416	23716
LDL_CE	Cholesteryl Esters in LDL	mmol/L	Cholesteryl esters		Composite	23417	23717
HDL_CE	Cholesteryl Esters in HDL	mmol/L	Cholesteryl esters		Composite	23418	23718
Total_FC	Total Free Cholesterol	mmol/L	Free cholesterol		Composite	23419	23719
VLDL_FC	Free Cholesterol in VLDL	mmol/L	Free cholesterol		Composite	23420	23720
LDL_FC	Free Cholesterol in LDL	mmol/L	Free cholesterol		Composite	23421	23721
HDL_FC	Free Cholesterol in HDL	mmol/L	Free cholesterol		Composite	23422	23722
Total_L	Total Lipids in Lipoprotein Particles	mmol/L	Total lipids		Composite	23423	23723
VLDL_L	Total Lipids in VLDL	mmol/L	Total lipids		Composite	23424	23724
LDL_L	Total Lipids in LDL	mmol/L	Total lipids		Composite	23425	23725
HDL_L	Total Lipids in HDL	mmol/L	Total lipids		Composite	23426	23726
Total_P	Total Concentration of Lipoprotein Particles	mmol/L	Lipoprotein particle concentrations		Composite	23427	23727
VLDL_P	Concentration of VLDL Particles	mmol/L	Lipoprotein particle concentrations		Composite	23428	23728
LDL_P	Concentration of LDL Particles	mmol/L	Lipoprotein particle concentrations		Composite	23429	23729
HDL_P	Concentration of HDL Particles	mmol/L	Lipoprotein particle concentrations		Composite	23430	23730
VLDL_size	Average Diameter for VLDL Particles	nm	Lipoprotein particle sizes		Non-derived	23431	23731
LDL_size	Average Diameter for LDL Particles	nm	Lipoprotein particle sizes		Non-derived	23432	23732
HDL_size	Average Diameter for HDL Particles	nm	Lipoprotein particle sizes		Non-derived	23433	23733
Phosphoglyc	Phosphoglycerides	mmol/L	Other lipids		Non-derived	23434	23734
TG_by_PG	Triglycerides to Phosphoglycerides ratio	ratio	Other lipids		Ratio	23435	23735
Cholines	Total Cholines	mmol/L	Other lipids		Non-derived	23436	23736
Phosphatidylc	Phosphatidylcholines	mmol/L	Other lipids		Non-derived	23437	23737
Sphingomyelins	Sphingomyelins	mmol/L	Other lipids		Non-derived	23438	23738
ApoB	Apolipoprotein B	g/l	Apolipoproteins		Non-derived	23439	23739
ApoA1	Apolipoprotein A1	g/l	Apolipoproteins		Non-derived	23440	23740
ApoB_by_ApoA1	Apolipoprotein B to Apolipoprotein A1 ratio	ratio	Apolipoproteins		Ratio	23441	23741
Total_FA	Total Fatty Acids	mmol/L	Fatty acids		Composite	23442	23742
Unsaturation	Degree of Unsaturation	degree	Fatty acids		Non-derived	23443	23743
Omega_3	Omega-3 Fatty Acids	mmol/L	Fatty acids		Non-derived	23444	23744
Omega_6	Omega-6 Fatty Acids	mmol/L	Fatty acids		Non-derived	23445	23745
PUFA	Polyunsaturated Fatty Acids	mmol/L	Fatty acids		Composite	23446	23746
MUFA	Monounsaturated Fatty Acids	mmol/L	Fatty acids		Non-derived	23447	23747
SFA	Saturated Fatty Acids	mmol/L	Fatty acids		Non-derived	23448	23748
LA	Linoleic Acid	mmol/L	Fatty acids		Non-derived	23449	23749
DHA	Docosahexaenoic Acid	mmol/L	Fatty acids		Non-derived	23450	23750
Omega_3_pct	Omega-3 Fatty Acids to Total Fatty Acids percentage	%	Fatty acids	Fatty acid ratios	Percentage	23451	23751
Omega_6_pct	Omega-6 Fatty Acids to Total Fatty Acids percentage	%	Fatty acids	Fatty acid ratios	Percentage	23452	23752
PUFA_pct	Polyunsaturated Fatty Acids to Total Fatty Acids percentage	%	Fatty acids	Fatty acid ratios	Percentage	23453	23753
MUFA_pct	Monounsaturated Fatty Acids to Total Fatty Acids percentage	%	Fatty acids	Fatty acid ratios	Percentage	23454	23754
SFA_pct	Saturated Fatty Acids to Total Fatty Acids percentage	%	Fatty acids	Fatty acid ratios	Percentage	23455	23755
LA_pct	Linoleic Acid to Total Fatty Acids percentage	%	Fatty acids	Fatty acid ratios	Percentage	23456	23756
DHA_pct	Docosahexaenoic Acid to Total Fatty Acids percentage	%	Fatty acids	Fatty acid ratios	Percentage	23457	23757
PUFA_by_MUFA	Polyunsaturated Fatty Acids to Monounsaturated Fatty Acids ratio	ratio	Fatty acids	Fatty acid ratios	Ratio	23458	23758
Omega_6_by_Omega_3	Omega-6 Fatty Acids to Omega-3 Fatty Acids ratio	ratio	Fatty acids	Fatty acid ratios	Ratio	23459	23759
Ala	Alanine	mmol/L	Amino acids		Non-derived	23460	23760
Gln	Glutamine	mmol/L	Amino acids		Non-derived	23461	23761
Gly	Glycine	mmol/L	Amino acids		Non-derived	23462	23762
His	Histidine	mmol/L	Amino acids		Non-derived	23463	23763
Total_BCAA	Total Concentration of Branched-Chain Amino Acids (Leucine + Isoleucine + Valine)	mmol/L	Amino acids	Branched-chain amino acids	Composite	23464	23764
Ile	Isoleucine	mmol/L	Amino acids	Branched-chain amino acids	Non-derived	23465	23765
Leu	Leucine	mmol/L	Amino acids	Branched-chain amino acids	Non-derived	23466	23766
Val	Valine	mmol/L	Amino acids	Branched-chain amino acids	Non-derived	23467	23767
Phe	Phenylalanine	mmol/L	Amino acids	Aromatic amino acids	Non-derived	23468	23768
Tyr	Tyrosine	mmol/L	Amino acids	Aromatic amino acids	Non-derived	23469	23769
Glucose	Glucose	mmol/L	Glycolysis related metabolites		Non-derived	23470	23770
Lactate	Lactate	mmol/L	Glycolysis related metabolites		Non-derived	23471	23771
Pyruvate	Pyruvate	mmol/L	Glycolysis related metabolites		Non-derived	23472	23772
Citrate	Citrate	mmol/L	Glycolysis related metabolites		Non-derived	23473	23773
bOHbutyrate	3-Hydroxybutyrate	mmol/L	Ketone bodies		Non-derived	23474	23774
Acetate	Acetate	mmol/L	Ketone bodies		Non-derived	23475	23775
Acetoacetate	Acetoacetate	mmol/L	Ketone bodies		Non-derived	23476	23776
Acetone	Acetone	mmol/L	Ketone bodies		Non-derived	23477	23777
Creatinine	Creatinine	mmol/L	Fluid balance		Non-derived	23478	23778
Albumin	Albumin	g/l	Fluid balance		Non-derived	23479	23779
GlycA	Glycoprotein Acetyls	mmol/L	Inflammation		Non-derived	23480	23780
XXL_VLDL_P	Concentration of Chylomicrons and Extremely Large VLDL Particles	mmol/L	Lipoprotein subclasses	Chylomicrons and extremely large VLDL (particle diameters from 75 nm upwards)	Non-derived	23481	23781
XXL_VLDL_L	Total Lipids in Chylomicrons and Extremely Large VLDL	mmol/L	Lipoprotein subclasses	Chylomicrons and extremely large VLDL (particle diameters from 75 nm upwards)	Composite	23482	23782
XXL_VLDL_PL	Phospholipids in Chylomicrons and Extremely Large VLDL	mmol/L	Lipoprotein subclasses	Chylomicrons and extremely large VLDL (particle diameters from 75 nm upwards)	Non-derived	23483	23783
XXL_VLDL_C	Cholesterol in Chylomicrons and Extremely Large VLDL	mmol/L	Lipoprotein subclasses	Chylomicrons and extremely large VLDL (particle diameters from 75 nm upwards)	Composite	23484	23784
XXL_VLDL_CE	Cholesteryl Esters in Chylomicrons and Extremely Large VLDL	mmol/L	Lipoprotein subclasses	Chylomicrons and extremely large VLDL (particle diameters from 75 nm upwards)	Non-derived	23485	23785
XXL_VLDL_FC	Free Cholesterol in Chylomicrons and Extremely Large VLDL	mmol/L	Lipoprotein subclasses	Chylomicrons and extremely large VLDL (particle diameters from 75 nm upwards)	Non-derived	23486	23786
XXL_VLDL_TG	Triglycerides in Chylomicrons and Extremely Large VLDL	mmol/L	Lipoprotein subclasses	Chylomicrons and extremely large VLDL (particle diameters from 75 nm upwards)	Non-derived	23487	23787
XL_VLDL_P	Concentration of Very Large VLDL Particles	mmol/L	Lipoprotein subclasses	Very large VLDL (average diameter 64 nm)	Non-derived	23488	23788
XL_VLDL_L	Total Lipids in Very Large VLDL	mmol/L	Lipoprotein subclasses	Very large VLDL (average diameter 64 nm)	Composite	23489	23789
XL_VLDL_PL	Phospholipids in Very Large VLDL	mmol/L	Lipoprotein subclasses	Very large VLDL (average diameter 64 nm)	Non-derived	23490	23790
XL_VLDL_C	Cholesterol in Very Large VLDL	mmol/L	Lipoprotein subclasses	Very large VLDL (average diameter 64 nm)	Composite	23491	23791
XL_VLDL_CE	Cholesteryl Esters in Very Large VLDL	mmol/L	Lipoprotein subclasses	Very large VLDL (average diameter 64 nm)	Non-derived	23492	23792
XL_VLDL_FC	Free Cholesterol in Very Large VLDL	mmol/L	Lipoprotein subclasses	Very large VLDL (average diameter 64 nm)	Non-derived	23493	23793
XL_VLDL_TG	Triglycerides in Very Large VLDL	mmol/L	Lipoprotein subclasses	Very large VLDL (average diameter 64 nm)	Non-derived	23494	23794
L_VLDL_P	Concentration of Large VLDL Particles	mmol/L	Lipoprotein subclasses	Large VLDL (average diameter 53.6 nm)	Non-derived	23495	23795
L_VLDL_L	Total Lipids in Large VLDL	mmol/L	Lipoprotein subclasses	Large VLDL (average diameter 53.6 nm)	Composite	23496	23796
L_VLDL_PL	Phospholipids in Large VLDL	mmol/L	Lipoprotein subclasses	Large VLDL (average diameter 53.6 nm)	Non-derived	23497	23797
L_VLDL_C	Cholesterol in Large VLDL	mmol/L	Lipoprotein subclasses	Large VLDL (average diameter 53.6 nm)	Composite	23498	23798
L_VLDL_CE	Cholesteryl Esters in Large VLDL	mmol/L	Lipoprotein subclasses	Large VLDL (average diameter 53.6 nm)	Non-derived	23499	23799
L_VLDL_FC	Free Cholesterol in Large VLDL	mmol/L	Lipoprotein subclasses	Large VLDL (average diameter 53.6 nm)	Non-derived	23500	23800
L_VLDL_TG	Triglycerides in Large VLDL	mmol/L	Lipoprotein subclasses	Large VLDL (average diameter 53.6 nm)	Non-derived	23501	23801
M_VLDL_P	Concentration of Medium VLDL Particles	mmol/L	Lipoprotein subclasses	Medium VLDL (average diameter 44.5 nm)	Non-derived	23502	23802
M_VLDL_L	Total Lipids in Medium VLDL	mmol/L	Lipoprotein subclasses	Medium VLDL (average diameter 44.5 nm)	Composite	23503	23803
M_VLDL_PL	Phospholipids in Medium VLDL	mmol/L	Lipoprotein subclasses	Medium VLDL (average diameter 44.5 nm)	Non-derived	23504	23804
M_VLDL_C	Cholesterol in Medium VLDL	mmol/L	Lipoprotein subclasses	Medium VLDL (average diameter 44.5 nm)	Composite	23505	23805
M_VLDL_CE	Cholesteryl Esters in Medium VLDL	mmol/L	Lipoprotein subclasses	Medium VLDL (average diameter 44.5 nm)	Non-derived	23506	23806
M_VLDL_FC	Free Cholesterol in Medium VLDL	mmol/L	Lipoprotein subclasses	Medium VLDL (average diameter 44.5 nm)	Non-derived	23507	23807
M_VLDL_TG	Triglycerides in Medium VLDL	mmol/L	Lipoprotein subclasses	Medium VLDL (average diameter 44.5 nm)	Non-derived	23508	23808
S_VLDL_P	Concentration of Small VLDL Particles	mmol/L	Lipoprotein subclasses	Small VLDL (average diameter 36.8 nm)	Non-derived	23509	23809
S_VLDL_L	Total Lipids in Small VLDL	mmol/L	Lipoprotein subclasses	Small VLDL (average diameter 36.8 nm)	Composite	23510	23810
S_VLDL_PL	Phospholipids in Small VLDL	mmol/L	Lipoprotein subclasses	Small VLDL (average diameter 36.8 nm)	Non-derived	23511	23811
S_VLDL_C	Cholesterol in Small VLDL	mmol/L	Lipoprotein subclasses	Small VLDL (average diameter 36.8 nm)	Composite	23512	23812
S_VLDL_CE	Cholesteryl Esters in Small VLDL	mmol/L	Lipoprotein subclasses	Small VLDL (average diameter 36.8 nm)	Non-derived	23513	23813
S_VLDL_FC	Free Cholesterol in Small VLDL	mmol/L	Lipoprotein subclasses	Small VLDL (average diameter 36.8 nm)	Non-derived	23514	23814
S_VLDL_TG	Triglycerides in Small VLDL	mmol/L	Lipoprotein subclasses	Small VLDL (average diameter 36.8 nm)	Non-derived	23515	23815
XS_VLDL_P	Concentration of Very Small VLDL Particles	mmol/L	Lipoprotein subclasses	Very small VLDL (average diameter 31.3 nm)	Non-derived	23516	23816
XS_VLDL_L	Total Lipids in Very Small VLDL	mmol/L	Lipoprotein subclasses	Very small VLDL (average diameter 31.3 nm)	Composite	23517	23817
XS_VLDL_PL	Phospholipids in Very Small VLDL	mmol/L	Lipoprotein subclasses	Very small VLDL (average diameter 31.3 nm)	Non-derived	23518	23818
XS_VLDL_C	Cholesterol in Very Small VLDL	mmol/L	Lipoprotein subclasses	Very small VLDL (average diameter 31.3 nm)	Composite	23519	23819
XS_VLDL_CE	Cholesteryl Esters in Very Small VLDL	mmol/L	Lipoprotein subclasses	Very small VLDL (average diameter 31.3 nm)	Non-derived	23520	23820
XS_VLDL_FC	Free Cholesterol in Very Small VLDL	mmol/L	Lipoprotein subclasses	Very small VLDL (average diameter 31.3 nm)	Non-derived	23521	23821
XS_VLDL_TG	Triglycerides in Very Small VLDL	mmol/L	Lipoprotein subclasses	Very small VLDL (average diameter 31.3 nm)	Non-derived	23522	23822
IDL_P	Concentration of IDL Particles	mmol/L	Lipoprotein subclasses	IDL (average diameter 28.6 nm)	Non-derived	23523	23823
IDL_L	Total Lipids in IDL	mmol/L	Lipoprotein subclasses	IDL (average diameter 28.6 nm)	Composite	23524	23824
IDL_PL	Phospholipids in IDL	mmol/L	Lipoprotein subclasses	IDL (average diameter 28.6 nm)	Non-derived	23525	23825
IDL_C	Cholesterol in IDL	mmol/L	Lipoprotein subclasses	IDL (average diameter 28.6 nm)	Composite	23526	23826
IDL_CE	Cholesteryl Esters in IDL	mmol/L	Lipoprotein subclasses	IDL (average diameter 28.6 nm)	Non-derived	23527	23827
IDL_FC	Free Cholesterol in IDL	mmol/L	Lipoprotein subclasses	IDL (average diameter 28.6 nm)	Non-derived	23528	23828
IDL_TG	Triglycerides in IDL	mmol/L	Lipoprotein subclasses	IDL (average diameter 28.6 nm)	Non-derived	23529	23829
L_LDL_P	Concentration of Large LDL Particles	mmol/L	Lipoprotein subclasses	Large LDL (average diameter 25.5 nm)	Non-derived	23530	23830
L_LDL_L	Total Lipids in Large LDL	mmol/L	Lipoprotein subclasses	Large LDL (average diameter 25.5 nm)	Composite	23531	23831
L_LDL_PL	Phospholipids in Large LDL	mmol/L	Lipoprotein subclasses	Large LDL (average diameter 25.5 nm)	Non-derived	23532	23832
L_LDL_C	Cholesterol in Large LDL	mmol/L	Lipoprotein subclasses	Large LDL (average diameter 25.5 nm)	Composite	23533	23833
L_LDL_CE	Cholesteryl Esters in Large LDL	mmol/L	Lipoprotein subclasses	Large LDL (average diameter 25.5 nm)	Non-derived	23534	23834
L_LDL_FC	Free Cholesterol in Large LDL	mmol/L	Lipoprotein subclasses	Large LDL (average diameter 25.5 nm)	Non-derived	23535	23835
L_LDL_TG	Triglycerides in Large LDL	mmol/L	Lipoprotein subclasses	Large LDL (average diameter 25.5 nm)	Non-derived	23536	23836
M_LDL_P	Concentration of Medium LDL Particles	mmol/L	Lipoprotein subclasses	Medium LDL (average diameter 23 nm)	Non-derived	23537	23837
M_LDL_L	Total Lipids in Medium LDL	mmol/L	Lipoprotein subclasses	Medium LDL (average diameter 23 nm)	Composite	23538	23838
M_LDL_PL	Phospholipids in Medium LDL	mmol/L	Lipoprotein subclasses	Medium LDL (average diameter 23 nm)	Non-derived	23539	23839
M_LDL_C	Cholesterol in Medium LDL	mmol/L	Lipoprotein subclasses	Medium LDL (average diameter 23 nm)	Composite	23540	23840
M_LDL_CE	Cholesteryl Esters in Medium LDL	mmol/L	Lipoprotein subclasses	Medium LDL (average diameter 23 nm)	Non-derived	23541	23841
M_LDL_FC	Free Cholesterol in Medium LDL	mmol/L	Lipoprotein subclasses	Medium LDL (average diameter 23 nm)	Non-derived	23542	23842
M_LDL_TG	Triglycerides in Medium LDL	mmol/L	Lipoprotein subclasses	Medium LDL (average diameter 23 nm)	Non-derived	23543	23843
S_LDL_P	Concentration of Small LDL Particles	mmol/L	Lipoprotein subclasses	Small LDL (average diameter 18.7 nm)	Non-derived	23544	23844
S_LDL_L	Total Lipids in Small LDL	mmol/L	Lipoprotein subclasses	Small LDL (average diameter 18.7 nm)	Composite	23545	23845
S_LDL_PL	Phospholipids in Small LDL	mmol/L	Lipoprotein subclasses	Small LDL (average diameter 18.7 nm)	Non-derived	23546	23846
S_LDL_C	Cholesterol in Small LDL	mmol/L	Lipoprotein subclasses	Small LDL (average diameter 18.7 nm)	Composite	23547	23847
S_LDL_CE	Cholesteryl Esters in Small LDL	mmol/L	Lipoprotein subclasses	Small LDL (average diameter 18.7 nm)	Non-derived	23548	23848
S_LDL_FC	Free Cholesterol in Small LDL	mmol/L	Lipoprotein subclasses	Small LDL (average diameter 18.7 nm)	Non-derived	23549	23849
S_LDL_TG	Triglycerides in Small LDL	mmol/L	Lipoprotein subclasses	Small LDL (average diameter 18.7 nm)	Non-derived	23550	23850
XL_HDL_P	Concentration of Very Large HDL Particles	mmol/L	Lipoprotein subclasses	Very large HDL (average diameter 14.3 nm)	Non-derived	23551	23851
XL_HDL_L	Total Lipids in Very Large HDL	mmol/L	Lipoprotein subclasses	Very large HDL (average diameter 14.3 nm)	Composite	23552	23852
XL_HDL_PL	Phospholipids in Very Large HDL	mmol/L	Lipoprotein subclasses	Very large HDL (average diameter 14.3 nm)	Non-derived	23553	23853
XL_HDL_C	Cholesterol in Very Large HDL	mmol/L	Lipoprotein subclasses	Very large HDL (average diameter 14.3 nm)	Composite	23554	23854
XL_HDL_CE	Cholesteryl Esters in Very Large HDL	mmol/L	Lipoprotein subclasses	Very large HDL (average diameter 14.3 nm)	Non-derived	23555	23855
XL_HDL_FC	Free Cholesterol in Very Large HDL	mmol/L	Lipoprotein subclasses	Very large HDL (average diameter 14.3 nm)	Non-derived	23556	23856
XL_HDL_TG	Triglycerides in Very Large HDL	mmol/L	Lipoprotein subclasses	Very large HDL (average diameter 14.3 nm)	Non-derived	23557	23857
L_HDL_P	Concentration of Large HDL Particles	mmol/L	Lipoprotein subclasses	Large HDL (average diameter 12.1 nm)	Non-derived	23558	23858
L_HDL_L	Total Lipids in Large HDL	mmol/L	Lipoprotein subclasses	Large HDL (average diameter 12.1 nm)	Composite	23559	23859
L_HDL_PL	Phospholipids in Large HDL	mmol/L	Lipoprotein subclasses	Large HDL (average diameter 12.1 nm)	Non-derived	23560	23860
L_HDL_C	Cholesterol in Large HDL	mmol/L	Lipoprotein subclasses	Large HDL (average diameter 12.1 nm)	Composite	23561	23861
L_HDL_CE	Cholesteryl Esters in Large HDL	mmol/L	Lipoprotein subclasses	Large HDL (average diameter 12.1 nm)	Non-derived	23562	23862
L_HDL_FC	Free Cholesterol in Large HDL	mmol/L	Lipoprotein subclasses	Large HDL (average diameter 12.1 nm)	Non-derived	23563	23863
L_HDL_TG	Triglycerides in Large HDL	mmol/L	Lipoprotein subclasses	Large HDL (average diameter 12.1 nm)	Non-derived	23564	23864
M_HDL_P	Concentration of Medium HDL Particles	mmol/L	Lipoprotein subclasses	Medium HDL (average diameter 10.9 nm)	Non-derived	23565	23865
M_HDL_L	Total Lipids in Medium HDL	mmol/L	Lipoprotein subclasses	Medium HDL (average diameter 10.9 nm)	Composite	23566	23866
M_HDL_PL	Phospholipids in Medium HDL	mmol/L	Lipoprotein subclasses	Medium HDL (average diameter 10.9 nm)	Non-derived	23567	23867
M_HDL_C	Cholesterol in Medium HDL	mmol/L	Lipoprotein subclasses	Medium HDL (average diameter 10.9 nm)	Composite	23568	23868
M_HDL_CE	Cholesteryl Esters in Medium HDL	mmol/L	Lipoprotein subclasses	Medium HDL (average diameter 10.9 nm)	Non-derived	23569	23869
M_HDL_FC	Free Cholesterol in Medium HDL	mmol/L	Lipoprotein subclasses	Medium HDL (average diameter 10.9 nm)	Non-derived	23570	23870
M_HDL_TG	Triglycerides in Medium HDL	mmol/L	Lipoprotein subclasses	Medium HDL (average diameter 10.9 nm)	Non-derived	23571	23871
S_HDL_P	Concentration of Small HDL Particles	mmol/L	Lipoprotein subclasses	Small HDL (average diameter 8.7 nm)	Non-derived	23572	23872
S_HDL_L	Total Lipids in Small HDL	mmol/L	Lipoprotein subclasses	Small HDL (average diameter 8.7 nm)	Composite	23573	23873
S_HDL_PL	Phospholipids in Small HDL	mmol/L	Lipoprotein subclasses	Small HDL (average diameter 8.7 nm)	Non-derived	23574	23874
S_HDL_C	Cholesterol in Small HDL	mmol/L	Lipoprotein subclasses	Small HDL (average diameter 8.7 nm)	Composite	23575	23875
S_HDL_CE	Cholesteryl Esters in Small HDL	mmol/L	Lipoprotein subclasses	Small HDL (average diameter 8.7 nm)	Non-derived	23576	23876
S_HDL_FC	Free Cholesterol in Small HDL	mmol/L	Lipoprotein subclasses	Small HDL (average diameter 8.7 nm)	Non-derived	23577	23877
S_HDL_TG	Triglycerides in Small HDL	mmol/L	Lipoprotein subclasses	Small HDL (average diameter 8.7 nm)	Non-derived	23578	23878
XXL_VLDL_PL_pct	Phospholipids to Total Lipids in Chylomicrons and Extremely Large VLDL percentage	%	Relative lipoprotein lipid concentrations	Chylomicrons and extremely large VLDL ratios	Percentage	23579	23879
XXL_VLDL_C_pct	Cholesterol to Total Lipids in Chylomicrons and Extremely Large VLDL percentage	%	Relative lipoprotein lipid concentrations	Chylomicrons and extremely large VLDL ratios	Percentage	23580	23880
XXL_VLDL_CE_pct	Cholesteryl Esters to Total Lipids in Chylomicrons and Extremely Large VLDL percentage	%	Relative lipoprotein lipid concentrations	Chylomicrons and extremely large VLDL ratios	Percentage	23581	23881
XXL_VLDL_FC_pct	Free Cholesterol to Total Lipids in Chylomicrons and Extremely Large VLDL percentage	%	Relative lipoprotein lipid concentrations	Chylomicrons and extremely large VLDL ratios	Percentage	23582	23882
XXL_VLDL_TG_pct	Triglycerides to Total Lipids in Chylomicrons and Extremely Large VLDL percentage	%	Relative lipoprotein lipid concentrations	Chylomicrons and extremely large VLDL ratios	Percentage	23583	23883
XL_VLDL_PL_pct	Phospholipids to Total Lipids in Very Large VLDL percentage	%	Relative lipoprotein lipid concentrations	Very large VLDL ratios	Percentage	23584	23884
XL_VLDL_C_pct	Cholesterol to Total Lipids in Very Large VLDL percentage	%	Relative lipoprotein lipid concentrations	Very large VLDL ratios	Percentage	23585	23885
XL_VLDL_CE_pct	Cholesteryl Esters to Total Lipids in Very Large VLDL percentage	%	Relative lipoprotein lipid concentrations	Very large VLDL ratios	Percentage	23586	23886
XL_VLDL_FC_pct	Free Cholesterol to Total Lipids in Very Large VLDL percentage	%	Relative lipoprotein lipid concentrations	Very large VLDL ratios	Percentage	23587	23887
XL_VLDL_TG_pct	Triglycerides to Total Lipids in Very Large VLDL percentage	%	Relative lipoprotein lipid concentrations	Very large VLDL ratios	Percentage	23588	23888
L_VLDL_PL_pct	Phospholipids to Total Lipids in Large VLDL percentage	%	Relative lipoprotein lipid concentrations	Large VLDL ratios	Percentage	23589	23889
L_VLDL_C_pct	Cholesterol to Total Lipids in Large VLDL percentage	%	Relative lipoprotein lipid concentrations	Large VLDL ratios	Percentage	23590	23890
L_VLDL_CE_pct	Cholesteryl Esters to Total Lipids in Large VLDL percentage	%	Relative lipoprotein lipid concentrations	Large VLDL ratios	Percentage	23591	23891
L_VLDL_FC_pct	Free Cholesterol to Total Lipids in Large VLDL percentage	%	Relative lipoprotein lipid concentrations	Large VLDL ratios	Percentage	23592	23892
L_VLDL_TG_pct	Triglycerides to Total Lipids in Large VLDL percentage	%	Relative lipoprotein lipid concentrations	Large VLDL ratios	Percentage	23593	23893
M_VLDL_PL_pct	Phospholipids to Total Lipids in Medium VLDL percentage	%	Relative lipoprotein lipid concentrations	Medium VLDL ratios	Percentage	23594	23894
M_VLDL_C_pct	Cholesterol to Total Lipids in Medium VLDL percentage	%	Relative lipoprotein lipid concentrations	Medium VLDL ratios	Percentage	23595	23895
M_VLDL_CE_pct	Cholesteryl Esters to Total Lipids in Medium VLDL percentage	%	Relative lipoprotein lipid concentrations	Medium VLDL ratios	Percentage	23596	23896
M_VLDL_FC_pct	Free Cholesterol to Total Lipids in Medium VLDL percentage	%	Relative lipoprotein lipid concentrations	Medium VLDL ratios	Percentage	23597	23897
M_VLDL_TG_pct	Triglycerides to Total Lipids in Medium VLDL percentage	%	Relative lipoprotein lipid concentrations	Medium VLDL ratios	Percentage	23598	23898
S_VLDL_PL_pct	Phospholipids to Total Lipids in Small VLDL percentage	%	Relative lipoprotein lipid concentrations	Small VLDL ratios	Percentage	23599	23899
S_VLDL_C_pct	Cholesterol to Total Lipids in Small VLDL percentage	%	Relative lipoprotein lipid concentrations	Small VLDL ratios	Percentage	23600	23900
S_VLDL_CE_pct	Cholesteryl Esters to Total Lipids in Small VLDL percentage	%	Relative lipoprotein lipid concentrations	Small VLDL ratios	Percentage	23601	23901
S_VLDL_FC_pct	Free Cholesterol to Total Lipids in Small VLDL percentage	%	Relative lipoprotein lipid concentrations	Small VLDL ratios	Percentage	23602	23902
S_VLDL_TG_pct	Triglycerides to Total Lipids in Small VLDL percentage	%	Relative lipoprotein lipid concentrations	Small VLDL ratios	Percentage	23603	23903
XS_VLDL_PL_pct	Phospholipids to Total Lipids in Very Small VLDL percentage	%	Relative lipoprotein lipid concentrations	Very small VLDL ratios	Percentage	23604	23904
XS_VLDL_C_pct	Cholesterol to Total Lipids in Very Small VLDL percentage	%	Relative lipoprotein lipid concentrations	Very small VLDL ratios	Percentage	23605	23905
XS_VLDL_CE_pct	Cholesteryl Esters to Total Lipids in Very Small VLDL percentage	%	Relative lipoprotein lipid concentrations	Very small VLDL ratios	Percentage	23606	23906
XS_VLDL_FC_pct	Free Cholesterol to Total Lipids in Very Small VLDL percentage	%	Relative lipoprotein lipid concentrations	Very small VLDL ratios	Percentage	23607	23907
XS_VLDL_TG_pct	Triglycerides to Total Lipids in Very Small VLDL percentage	%	Relative lipoprotein lipid concentrations	Very small VLDL ratios	Percentage	23608	23908
IDL_PL_pct	Phospholipids to Total Lipids in IDL percentage	%	Relative lipoprotein lipid concentrations	IDL ratios	Percentage	23609	23909
IDL_C_pct	Cholesterol to Total Lipids in IDL percentage	%	Relative lipoprotein lipid concentrations	IDL ratios	Percentage	23610	23910
IDL_CE_pct	Cholesteryl Esters to Total Lipids in IDL percentage	%	Relative lipoprotein lipid concentrations	IDL ratios	Percentage	23611	23911
IDL_FC_pct	Free Cholesterol to Total Lipids in IDL percentage	%	Relative lipoprotein lipid concentrations	IDL ratios	Percentage	23612	23912
IDL_TG_pct	Triglycerides to Total Lipids in IDL percentage	%	Relative lipoprotein lipid concentrations	IDL ratios	Percentage	23613	23913
L_LDL_PL_pct	Phospholipids to Total Lipids in Large LDL percentage	%	Relative lipoprotein lipid concentrations	Large LDL ratios	Percentage	23614	23914
L_LDL_C_pct	Cholesterol to Total Lipids in Large LDL percentage	%	Relative lipoprotein lipid concentrations	Large LDL ratios	Percentage	23615	23915
L_LDL_CE_pct	Cholesteryl Esters to Total Lipids in Large LDL percentage	%	Relative lipoprotein lipid concentrations	Large LDL ratios	Percentage	23616	23916
L_LDL_FC_pct	Free Cholesterol to Total Lipids in Large LDL percentage	%	Relative lipoprotein lipid concentrations	Large LDL ratios	Percentage	23617	23917
L_LDL_TG_pct	Triglycerides to Total Lipids in Large LDL percentage	%	Relative lipoprotein lipid concentrations	Large LDL ratios	Percentage	23618	23918
M_LDL_PL_pct	Phospholipids to Total Lipids in Medium LDL percentage	%	Relative lipoprotein lipid concentrations	Medium LDL ratios	Percentage	23619	23919
M_LDL_C_pct	Cholesterol to Total Lipids in Medium LDL percentage	%	Relative lipoprotein lipid concentrations	Medium LDL ratios	Percentage	23620	23920
M_LDL_CE_pct	Cholesteryl Esters to Total Lipids in Medium LDL percentage	%	Relative lipoprotein lipid concentrations	Medium LDL ratios	Percentage	23621	23921
M_LDL_FC_pct	Free Cholesterol to Total Lipids in Medium LDL percentage	%	Relative lipoprotein lipid concentrations	Medium LDL ratios	Percentage	23622	23922
M_LDL_TG_pct	Triglycerides to Total Lipids in Medium LDL percentage	%	Relative lipoprotein lipid concentrations	Medium LDL ratios	Percentage	23623	23923
S_LDL_PL_pct	Phospholipids to Total Lipids in Small LDL percentage	%	Relative lipoprotein lipid concentrations	Small LDL ratios	Percentage	23624	23924
S_LDL_C_pct	Cholesterol to Total Lipids in Small LDL percentage	%	Relative lipoprotein lipid concentrations	Small LDL ratios	Percentage	23625	23925
S_LDL_CE_pct	Cholesteryl Esters to Total Lipids in Small LDL percentage	%	Relative lipoprotein lipid concentrations	Small LDL ratios	Percentage	23626	23926
S_LDL_FC_pct	Free Cholesterol to Total Lipids in Small LDL percentage	%	Relative lipoprotein lipid concentrations	Small LDL ratios	Percentage	23627	23927
S_LDL_TG_pct	Triglycerides to Total Lipids in Small LDL percentage	%	Relative lipoprotein lipid concentrations	Small LDL ratios	Percentage	23628	23928
XL_HDL_PL_pct	Phospholipids to Total Lipids in Very Large HDL percentage	%	Relative lipoprotein lipid concentrations	Very large HDL ratios	Percentage	23629	23929
XL_HDL_C_pct	Cholesterol to Total Lipids in Very Large HDL percentage	%	Relative lipoprotein lipid concentrations	Very large HDL ratios	Percentage	23630	23930
XL_HDL_CE_pct	Cholesteryl Esters to Total Lipids in Very Large HDL percentage	%	Relative lipoprotein lipid concentrations	Very large HDL ratios	Percentage	23631	23931
XL_HDL_FC_pct	Free Cholesterol to Total Lipids in Very Large HDL percentage	%	Relative lipoprotein lipid concentrations	Very large HDL ratios	Percentage	23632	23932
XL_HDL_TG_pct	Triglycerides to Total Lipids in Very Large HDL percentage	%	Relative lipoprotein lipid concentrations	Very large HDL ratios	Percentage	23633	23933
L_HDL_PL_pct	Phospholipids to Total Lipids in Large HDL percentage	%	Relative lipoprotein lipid concentrations	Large HDL ratios	Percentage	23634	23934
L_HDL_C_pct	Cholesterol to Total Lipids in Large HDL percentage	%	Relative lipoprotein lipid concentrations	Large HDL ratios	Percentage	23635	23935
L_HDL_CE_pct	Cholesteryl Esters to Total Lipids in Large HDL percentage	%	Relative lipoprotein lipid concentrations	Large HDL ratios	Percentage	23636	23936
L_HDL_FC_pct	Free Cholesterol to Total Lipids in Large HDL percentage	%	Relative lipoprotein lipid concentrations	Large HDL ratios	Percentage	23637	23937
L_HDL_TG_pct	Triglycerides to Total Lipids in Large HDL percentage	%	Relative lipoprotein lipid concentrations	Large HDL ratios	Percentage	23638	23938
M_HDL_PL_pct	Phospholipids to Total Lipids in Medium HDL percentage	%	Relative lipoprotein lipid concentrations	Medium HDL ratios	Percentage	23639	23939
M_HDL_C_pct	Cholesterol to Total Lipids in Medium HDL percentage	%	Relative lipoprotein lipid concentrations	Medium HDL ratios	Percentage	23640	23940
M_HDL_CE_pct	Cholesteryl Esters to Total Lipids in Medium HDL percentage	%	Relative lipoprotein lipid concentrations	Medium HDL ratios	Percentage	23641	23941
M_HDL_FC_pct	Free Cholesterol to Total Lipids in Medium HDL percentage	%	Relative lipoprotein lipid concentrations	Medium HDL ratios	Percentage	23642	23942
M_HDL_TG_pct	Triglycerides to Total Lipids in Medium HDL percentage	%	Relative lipoprotein lipid concentrations	Medium HDL ratios	Percentage	23643	23943
S_HDL_PL_pct	Phospholipids to Total Lipids in Small HDL percentage	%	Relative lipoprotein lipid concentrations	Small HDL ratios	Percentage	23644	23944
S_HDL_C_pct	Cholesterol to Total Lipids in Small HDL percentage	%	Relative lipoprotein lipid concentrations	Small HDL ratios	Percentage	23645	23945
S_HDL_CE_pct	Cholesteryl Esters to Total Lipids in Small HDL percentage	%	Relative lipoprotein lipid concentrations	Small HDL ratios	Percentage	23646	23946
S_HDL_FC_pct	Free Cholesterol to Total Lipids in Small HDL percentage	%	Relative lipoprotein lipid concentrations	Small HDL ratios	Percentage	23647	23947
S_HDL_TG_pct	Triglycerides to Total Lipids in Small HDL percentage	%	Relative lipoprotein lipid concentrations	Small HDL ratios	Percentage	23648	23948
HDL_C_pct	Cholesterol to Total Lipids in HDL percentage	%	Relative lipid concentrations		Percentage
HDL_CE_pct	Cholesteryl Esters to Total Lipids in HDL percentage	%	Relative lipid concentrations		Percentage
HDL_CE_pct_C	Cholesteryl Esters to Cholesterol in HDL percentage	%	Relative cholesterol concentrations		Percentage
HDL_FC_by_CE	Free Cholesterol to Cholesteryl Esters in HDL percentage	ratio	Relative lipid concentrations		Ratio
HDL_FC_pct	Free Cholesterol to Total Lipids in HDL percentage	%	Relative lipid concentrations		Percentage
HDL_FC_pct_C	Free Cholesterol to Cholesterol in HDL percentage	%	Relative cholesterol concentrations		Percentage
HDL_PL_pct	Phospholipids to Total Lipids in HDL percentage	%	Relative lipid concentrations		Percentage
HDL_TG_pct	Triglycerides to Total Lipids in HDL percentage	%	Relative lipid concentrations		Percentage
IDL_CE_pct_C	Cholesteryl Esters to Cholesterol in IDL percentage	%	Relative lipoprotein cholesterol concentrations	IDL ratios	Percentage
IDL_FC_by_CE	Free Cholesterol to Cholesteryl Esters in IDL percentage	ratio	Relative lipoprotein lipid concentrations	IDL ratios	Ratio
IDL_FC_pct_C	Free Cholesterol to Cholesterol in IDL percentage	%	Relative lipoprotein cholesterol concentrations	IDL ratios	Percentage
L_HDL_CE_pct_C	Cholesteryl Esters to Cholesterol in Large HDL percentage	%	Relative lipoprotein cholesterol concentrations	Large HDL ratios	Percentage
L_HDL_FC_by_CE	Free Cholesterol to Cholesteryl Esters in Large HDL ratio	ratio	Relative lipoprotein lipid concentrations	Large HDL ratios	Ratio
L_HDL_FC_pct_C	Free Cholesterol to Cholesterol in Large HDL percentage	%	Relative lipoprotein cholesterol concentrations	Large HDL ratios	Percentage
L_LDL_CE_pct_C	Cholesteryl Esters to Cholesterol in Large LDL percentage	%	Relative lipoprotein cholesterol concentrations	Large LDL ratios	Percentage
L_LDL_FC_by_CE	Free Cholesterol to Cholesteryl Esters in Large LDL ratio	ratio	Relative lipoprotein lipid concentrations	Large LDL ratios	Ratio
L_LDL_FC_pct_C	Free Cholesterol to Cholesterol in Large LDL percentage	%	Relative lipoprotein cholesterol concentrations	Large LDL ratios	Percentage
L_VLDL_CE_pct_C	Cholesteryl Esters to Cholesterol in Large VLDL percentage	%	Relative lipoprotein cholesterol concentrations	Large VLDL ratios	Percentage
L_VLDL_FC_by_CE	Free Cholesterol to Cholesteryl Esters in Large VLDL ratio	ratio	Relative lipoprotein lipid concentrations	Large VLDL ratios	Ratio
L_VLDL_FC_pct_C	Free Cholesterol to Cholesterol in Large VLDL percentage	%	Relative lipoprotein cholesterol concentrations	Large VLDL ratios	Percentage
LDL_C_pct	Cholesterol to Total Lipids in LDL percentage	%	Relative lipid concentrations		Percentage
LDL_CE_pct	Cholesteryl Esters to Total Lipids in LDL percentage	%	Relative lipid concentrations		Percentage
LDL_CE_pct_C	Cholesteryl Esters to Cholesterol in LDL percentage	%	Relative cholesterol concentrations		Percentage
LDL_FC_by_CE	Free Cholesterol to Cholesteryl Esters in LDL percentage	ratio	Relative lipid concentrations		Ratio
LDL_FC_pct	Free Cholesterol to Total Lipids in LDL percentage	%	Relative lipid concentrations		Percentage
LDL_FC_pct_C	Free Cholesterol to Cholesterol in LDL percentage	%	Relative cholesterol concentrations		Percentage
LDL_PL_pct	Phospholipids to Total Lipids in LDL percentage	%	Relative lipid concentrations		Percentage
LDL_TG_pct	Triglycerides to Total Lipids in LDL percentage	%	Relative lipid concentrations		Percentage
M_HDL_CE_pct_C	Cholesteryl Esters to Cholesterol in Medium HDL percentage	%	Relative lipoprotein cholesterol concentrations	Medium HDL ratios	Percentage
M_HDL_FC_by_CE	Free Cholesterol to Cholesteryl Esters in Medium HDL ratio	ratio	Relative lipoprotein lipid concentrations	Medium HDL ratios	Ratio
M_HDL_FC_pct_C	Free Cholesterol to Cholesterol in Medium HDL percentage	%	Relative lipoprotein cholesterol concentrations	Medium HDL ratios	Percentage
M_LDL_CE_pct_C	Cholesteryl Esters to Cholesterol in Medium LDL percentage	%	Relative lipoprotein cholesterol concentrations	Medium LDL ratios	Percentage
M_LDL_FC_by_CE	Free Cholesterol to Cholesteryl Esters in Medium LDL ratio	ratio	Relative lipoprotein lipid concentrations	Medium LDL ratios	Ratio
M_LDL_FC_pct_C	Free Cholesterol to Cholesterol in Medium LDL percentage	%	Relative lipoprotein cholesterol concentrations	Medium LDL ratios	Percentage
M_VLDL_CE_pct_C	Cholesteryl Esters to Cholesterol in Medium VLDL percentage	%	Relative lipoprotein cholesterol concentrations	Medium VLDL ratios	Percentage
M_VLDL_FC_by_CE	Free Cholesterol to Cholesteryl Esters in Medium VLDL ratio	ratio	Relative lipoprotein lipid concentrations	Medium VLDL ratios	Ratio
M_VLDL_FC_pct_C	Free Cholesterol to Cholesterol in Medium VLDL percentage	%	Relative lipoprotein cholesterol concentrations	Medium VLDL ratios	Percentage
Omega_3_pct_PUFA	Omega-3 Fatty Acids to Polyunsaturated Fatty Acids percentage	%	Fatty acids	Fatty acid ratios	Percentage
Omega_6_pct_PUFA	Omega-6 Fatty Acids to Polyunsaturated Fatty Acids percentage	%	Fatty acids	Fatty acid ratios	Percentage
S_HDL_CE_pct_C	Cholesteryl Esters to Cholesterol in Small HDL percentage	%	Relative lipoprotein cholesterol concentrations	Small HDL ratios	Percentage
S_HDL_FC_by_CE	Free Cholesterol to Cholesteryl Esters in Small HDL ratio	ratio	Relative lipoprotein lipid concentrations	Small HDL ratios	Ratio
S_HDL_FC_pct_C	Free Cholesterol to Cholesterol in Small HDL percentage	%	Relative lipoprotein cholesterol concentrations	Small HDL ratios	Percentage
S_LDL_CE_pct_C	Cholesteryl Esters to Cholesterol in Small LDL percentage	%	Relative lipoprotein cholesterol concentrations	Small LDL ratios	Percentage
S_LDL_FC_by_CE	Free Cholesterol to Cholesteryl Esters in Small LDL ratio	ratio	Relative lipoprotein lipid concentrations	Small LDL ratios	Ratio
S_LDL_FC_pct_C	Free Cholesterol to Cholesterol in Small LDL percentage	%	Relative lipoprotein cholesterol concentrations	Small LDL ratios	Percentage
S_VLDL_CE_pct_C	Cholesteryl Esters to Cholesterol in Small VLDL percentage	%	Relative lipoprotein cholesterol concentrations	Small VLDL ratios	Percentage
S_VLDL_FC_by_CE	Free Cholesterol to Cholesteryl Esters in Small VLDL ratio	ratio	Relative lipoprotein lipid concentrations	Small VLDL ratios	Ratio
S_VLDL_FC_pct_C	Free Cholesterol to Cholesterol in Small VLDL percentage	%	Relative lipoprotein cholesterol concentrations	Small VLDL ratios	Percentage
Total_C_pct	Total Cholesterol to Total Lipids percentage	%	Relative lipid concentrations		Percentage
Total_CE_pct	Total Esterified Cholesterol to Total Lipids percentage	%	Relative lipid concentrations		Percentage
Total_CE_pct_C	Total Esterified Cholesterol to Total Cholesterol percentage	%	Relative cholesterol concentrations		Percentage
Total_FC_by_CE	Total Free Cholesterol to Total Esterified Cholesterol ratio	ratio	Relative lipid concentrations		Ratio
Total_FC_pct	Total Free Cholesterol to Total Lipids percentage	%	Relative lipid concentrations		Percentage
Total_FC_pct_C	Total Free Cholesterol to Total Cholesterol percentage	%	Relative cholesterol concentrations		Percentage
Total_PL_pct	Total Phospholipids to Total Lipids percentage	%	Relative lipid concentrations		Percentage
Total_TG_pct	Total Triglycerides to Total Lipids percentage	%	Relative lipid concentrations		Percentage
VLDL_C_pct	Cholesterol to Total Lipids in VLDL percentage	%	Relative lipid concentrations		Percentage
VLDL_CE_pct	Cholesteryl Esters to Total Lipids in VLDL percentage	%	Relative lipid concentrations		Percentage
VLDL_CE_pct_C	Cholesteryl Esters to Cholesterol in VLDL percentage	%	Relative cholesterol concentrations		Percentage
VLDL_FC_by_CE	Free Cholesterol to Cholesteryl Esters in VLDL percentage	ratio	Relative lipid concentrations		Ratio
VLDL_FC_pct	Free Cholesterol to Total Lipids in VLDL percentage	%	Relative lipid concentrations		Percentage
VLDL_FC_pct_C	Free Cholesterol to Cholesterol in VLDL percentage	%	Relative cholesterol concentrations		Percentage
VLDL_PL_pct	Phospholipids to Total Lipids in VLDL percentage	%	Relative lipid concentrations		Percentage
VLDL_TG_pct	Triglycerides to Total Lipids in VLDL percentage	%	Relative lipid concentrations		Percentage
XL_HDL_CE_pct_C	Cholesteryl Esters to Cholesterol in Very Large HDL percentage	%	Relative lipoprotein cholesterol concentrations	Very large HDL ratios	Percentage
XL_HDL_FC_by_CE	Free Cholesterol to Cholesteryl Esters in Very Large HDL ratio	ratio	Relative lipoprotein lipid concentrations	Very large HDL ratios	Ratio
XL_HDL_FC_pct_C	Free Cholesterol to Cholesterol in Very Large HDL percentage	%	Relative lipoprotein cholesterol concentrations	Very large HDL ratios	Percentage
XL_VLDL_CE_pct_C	Cholesteryl Esters to Cholesterol in Very Large VLDL percentage	%	Relative lipoprotein cholesterol concentrations	Very large VLDL ratios	Percentage
XL_VLDL_FC_by_CE	Free Cholesterol to Cholesteryl Esters in Very Large VLDL ratio	ratio	Relative lipoprotein lipid concentrations	Very large VLDL ratios	Ratio
XL_VLDL_FC_pct_C	Free Cholesterol to Cholesterol in Very Large VLDL percentage	%	Relative lipoprotein cholesterol concentrations	Very large VLDL ratios	Percentage
XS_VLDL_CE_pct_C	Cholesteryl Esters to Cholesterol in Very Small VLDL percentage	%	Relative lipoprotein cholesterol concentrations	Very small VLDL ratios	Percentage
XS_VLDL_FC_by_CE	Free Cholesterol to Cholesteryl Esters in Very Small VLDL ratio	ratio	Relative lipoprotein lipid concentrations	Very small VLDL ratios	Ratio
XS_VLDL_FC_pct_C	Free Cholesterol to Cholesterol in Very Small VLDL percentage	%	Relative lipoprotein cholesterol concentrations	Very small VLDL ratios	Percentage
XXL_VLDL_CE_pct_C	Cholesteryl Esters to Cholesterol in Chylomicrons and Extremely Large VLDL percentage	%	Relative lipoprotein cholesterol concentrations	Chylomicrons and extremely large VLDL ratios	Percentage
XXL_VLDL_FC_by_CE	Free Cholesterol to Cholesteryl Esters in Chylomicrons and Extremely Large VLDL ratio	ratio	Relative lipoprotein lipid concentrations	Chylomicrons and extremely large VLDL ratios	Ratio
XXL_VLDL_FC_pct_C	Free Cholesterol to Cholesterol in Chylomicrons and Extremely Large VLDL percentage	%	Relative lipoprotein cholesterol concentrations	Chylomicrons and extremely large VLDL ratios	Percentage
