# Supplementary material for: Quality control and removal of technical variation of NMR metabolic biomarker data in ~120,000 UK Biobank participants
Source: Sci Data. 2023 Jan 31;10:64. doi: 10.1038/s41597-023-01949-y (PMC9887579; doi:10.1038/s41597-023-01949-y)
Supplement: Supplementary file 3 — Supplementary Table 2 [file 41597_2023_1949_MOESM3_ESM.xlsx]

## Sheet: Sheet1
Biomarker	Simplified formula	Formula from non-derived biomarkers
ApoB_by_ApoA1	ApoB / ApoA1	ApoB / ApoA1
DHA_pct	DHA / Total_FA * 100	DHA / (Omega_3 + Omega_6 + MUFA + SFA) * 100
HDL_C	XL_HDL_C + L_HDL_C + M_HDL_C + S_HDL_C	XL_HDL_CE + XL_HDL_FC + L_HDL_CE + L_HDL_FC + M_HDL_CE + M_HDL_FC + S_HDL_CE + S_HDL_FC
HDL_C_pct	HDL_C / HDL_L * 100	(XL_HDL_CE + XL_HDL_FC + L_HDL_CE + L_HDL_FC + M_HDL_CE + M_HDL_FC + S_HDL_CE + S_HDL_FC) / (XL_HDL_CE + XL_HDL_FC + XL_HDL_PL + XL_HDL_TG + L_HDL_CE + L_HDL_FC + L_HDL_PL + L_HDL_TG + M_HDL_CE + M_HDL_FC + M_HDL_PL + M_HDL_TG + S_HDL_CE + S_HDL_FC + S_HDL_PL + S_HDL_TG) * 100
HDL_CE	XL_HDL_CE + L_HDL_CE + M_HDL_CE + S_HDL_CE	XL_HDL_CE + L_HDL_CE + M_HDL_CE + S_HDL_CE
HDL_CE_pct	HDL_CE / HDL_L * 100	(XL_HDL_CE + L_HDL_CE + M_HDL_CE + S_HDL_CE) / (XL_HDL_CE + XL_HDL_FC + XL_HDL_PL + XL_HDL_TG + L_HDL_CE + L_HDL_FC + L_HDL_PL + L_HDL_TG + M_HDL_CE + M_HDL_FC + M_HDL_PL + M_HDL_TG + S_HDL_CE + S_HDL_FC + S_HDL_PL + S_HDL_TG) * 100
HDL_CE_pct_C	HDL_CE / HDL_C * 100	(XL_HDL_CE + L_HDL_CE + M_HDL_CE + S_HDL_CE) / (XL_HDL_CE + L_HDL_CE + M_HDL_CE + S_HDL_CE + XL_HDL_FC + L_HDL_FC + M_HDL_FC + S_HDL_FC) * 100
HDL_FC	XL_HDL_FC + L_HDL_FC + M_HDL_FC + S_HDL_FC	XL_HDL_FC + L_HDL_FC + M_HDL_FC + S_HDL_FC
HDL_FC_by_CE	HDL_FC / HDL_CE	(XL_HDL_FC + L_HDL_FC + M_HDL_FC + S_HDL_FC) / (XL_HDL_CE + L_HDL_CE + M_HDL_CE + S_HDL_CE)
HDL_FC_pct	HDL_FC / HDL_L * 100	(XL_HDL_FC + L_HDL_FC + M_HDL_FC + S_HDL_FC) / (XL_HDL_CE + XL_HDL_FC + XL_HDL_PL + XL_HDL_TG + L_HDL_CE + L_HDL_FC + L_HDL_PL + L_HDL_TG + M_HDL_CE + M_HDL_FC + M_HDL_PL + M_HDL_TG + S_HDL_CE + S_HDL_FC + S_HDL_PL + S_HDL_TG) * 100
HDL_FC_pct_C	HDL_FC / HDL_C * 100	(XL_HDL_FC + L_HDL_FC + M_HDL_FC + S_HDL_FC) / (XL_HDL_CE + L_HDL_CE + M_HDL_CE + S_HDL_CE + XL_HDL_FC + L_HDL_FC + M_HDL_FC + S_HDL_FC) * 100
HDL_L	XL_HDL_L + L_HDL_L + M_HDL_L + S_HDL_L	XL_HDL_CE + XL_HDL_FC + XL_HDL_PL + XL_HDL_TG + L_HDL_CE + L_HDL_FC + L_HDL_PL + L_HDL_TG + M_HDL_CE + M_HDL_FC + M_HDL_PL + M_HDL_TG + S_HDL_CE + S_HDL_FC + S_HDL_PL + S_HDL_TG
HDL_P	XL_HDL_P + L_HDL_P + M_HDL_P + S_HDL_P	XL_HDL_P + L_HDL_P + M_HDL_P + S_HDL_P
HDL_PL	XL_HDL_PL + L_HDL_PL + M_HDL_PL + S_HDL_PL	XL_HDL_PL + L_HDL_PL + M_HDL_PL + S_HDL_PL
HDL_PL_pct	HDL_PL / HDL_L * 100	(XL_HDL_PL + L_HDL_PL + M_HDL_PL + S_HDL_PL) / (XL_HDL_CE + XL_HDL_FC + XL_HDL_PL + XL_HDL_TG + L_HDL_CE + L_HDL_FC + L_HDL_PL + L_HDL_TG + M_HDL_CE + M_HDL_FC + M_HDL_PL + M_HDL_TG + S_HDL_CE + S_HDL_FC + S_HDL_PL + S_HDL_TG) * 100
HDL_TG	XL_HDL_TG + L_HDL_TG + M_HDL_TG + S_HDL_TG	XL_HDL_TG + L_HDL_TG + M_HDL_TG + S_HDL_TG
HDL_TG_pct	HDL_TG / HDL_L * 100	(XL_HDL_TG + L_HDL_TG + M_HDL_TG + S_HDL_TG) / (XL_HDL_CE + XL_HDL_FC + XL_HDL_PL + XL_HDL_TG + L_HDL_CE + L_HDL_FC + L_HDL_PL + L_HDL_TG + M_HDL_CE + M_HDL_FC + M_HDL_PL + M_HDL_TG + S_HDL_CE + S_HDL_FC + S_HDL_PL + S_HDL_TG) * 100
IDL_C	IDL_CE + IDL_FC	IDL_CE + IDL_FC
IDL_C_pct	IDL_C / IDL_L * 100	(IDL_CE + IDL_FC) / (IDL_CE + IDL_FC + IDL_PL + IDL_TG) * 100
IDL_CE_pct	IDL_CE / IDL_L * 100	IDL_CE / (IDL_CE + IDL_FC + IDL_PL + IDL_TG) * 100
IDL_CE_pct_C	IDL_CE / IDL_C * 100	IDL_CE / (IDL_CE + IDL_FC) * 100
IDL_FC_by_CE	IDL_FC / IDL_CE	IDL_FC / IDL_CE
IDL_FC_pct	IDL_FC / IDL_L * 100	IDL_FC / (IDL_CE + IDL_FC + IDL_PL + IDL_TG) * 100
IDL_FC_pct_C	IDL_FC / IDL_C * 100	IDL_FC / (IDL_CE + IDL_FC) * 100
IDL_L	IDL_C + IDL_PL + IDL_TG	IDL_CE + IDL_FC + IDL_PL + IDL_TG
IDL_PL_pct	IDL_PL / IDL_L * 100	IDL_PL / (IDL_CE + IDL_FC + IDL_PL + IDL_TG) * 100
IDL_TG_pct	IDL_TG / IDL_L * 100	IDL_TG / (IDL_CE + IDL_FC + IDL_PL + IDL_TG) * 100
L_HDL_C	L_HDL_CE + L_HDL_FC	L_HDL_CE + L_HDL_FC
L_HDL_C_pct	L_HDL_C / L_HDL_L * 100	(L_HDL_CE + L_HDL_FC) / (L_HDL_CE + L_HDL_FC + L_HDL_PL + L_HDL_TG) * 100
L_HDL_CE_pct	L_HDL_CE / L_HDL_L * 100	L_HDL_CE / (L_HDL_CE + L_HDL_FC + L_HDL_PL + L_HDL_TG) * 100
L_HDL_CE_pct_C	L_HDL_CE / L_HDL_C * 100	L_HDL_CE / (L_HDL_CE + L_HDL_FC) * 100
L_HDL_FC_by_CE	L_HDL_FC / L_HDL_CE	L_HDL_FC / L_HDL_CE
L_HDL_FC_pct	L_HDL_FC / L_HDL_L * 100	L_HDL_FC / (L_HDL_CE + L_HDL_FC + L_HDL_PL + L_HDL_TG) * 100
L_HDL_FC_pct_C	L_HDL_FC / L_HDL_C * 100	L_HDL_FC / (L_HDL_CE + L_HDL_FC) * 100
L_HDL_L	L_HDL_C + L_HDL_PL + L_HDL_TG	L_HDL_CE + L_HDL_FC + L_HDL_PL + L_HDL_TG
L_HDL_PL_pct	L_HDL_PL / L_HDL_L * 100	L_HDL_PL / (L_HDL_CE + L_HDL_FC + L_HDL_PL + L_HDL_TG) * 100
L_HDL_TG_pct	L_HDL_TG / L_HDL_L * 100	L_HDL_TG / (L_HDL_CE + L_HDL_FC + L_HDL_PL + L_HDL_TG) * 100
L_LDL_C	L_LDL_CE + L_LDL_FC	L_LDL_CE + L_LDL_FC
L_LDL_C_pct	L_LDL_C / L_LDL_L * 100	(L_LDL_CE + L_LDL_FC) / (L_LDL_CE + L_LDL_FC + L_LDL_PL + L_LDL_TG) * 100
L_LDL_CE_pct	L_LDL_CE / L_LDL_L * 100	L_LDL_CE / (L_LDL_CE + L_LDL_FC + L_LDL_PL + L_LDL_TG) * 100
L_LDL_CE_pct_C	L_LDL_CE / L_LDL_C * 100	L_LDL_CE / (L_LDL_CE + L_LDL_FC) * 100
L_LDL_FC_by_CE	L_LDL_FC / L_LDL_CE	L_LDL_FC / L_LDL_CE
L_LDL_FC_pct	L_LDL_FC / L_LDL_L * 100	L_LDL_FC / (L_LDL_CE + L_LDL_FC + L_LDL_PL + L_LDL_TG) * 100
L_LDL_FC_pct_C	L_LDL_FC / L_LDL_C * 100	L_LDL_FC / (L_LDL_CE + L_LDL_FC) * 100
L_LDL_L	L_LDL_C + L_LDL_PL + L_LDL_TG	L_LDL_CE + L_LDL_FC + L_LDL_PL + L_LDL_TG
L_LDL_PL_pct	L_LDL_PL / L_LDL_L * 100	L_LDL_PL / (L_LDL_CE + L_LDL_FC + L_LDL_PL + L_LDL_TG) * 100
L_LDL_TG_pct	L_LDL_TG / L_LDL_L * 100	L_LDL_TG / (L_LDL_CE + L_LDL_FC + L_LDL_PL + L_LDL_TG) * 100
L_VLDL_C	L_VLDL_CE + L_VLDL_FC	L_VLDL_CE + L_VLDL_FC
L_VLDL_C_pct	L_VLDL_C / L_VLDL_L * 100	(L_VLDL_CE + L_VLDL_FC) / (L_VLDL_CE + L_VLDL_FC + L_VLDL_PL + L_VLDL_TG) * 100
L_VLDL_CE_pct	L_VLDL_CE / L_VLDL_L * 100	L_VLDL_CE / (L_VLDL_CE + L_VLDL_FC + L_VLDL_PL + L_VLDL_TG) * 100
L_VLDL_CE_pct_C	L_VLDL_CE / L_VLDL_C * 100	L_VLDL_CE / (L_VLDL_CE + L_VLDL_FC) * 100
L_VLDL_FC_by_CE	L_VLDL_FC / L_VLDL_CE	L_VLDL_FC / L_VLDL_CE
L_VLDL_FC_pct	L_VLDL_FC / L_VLDL_L * 100	L_VLDL_FC / (L_VLDL_CE + L_VLDL_FC + L_VLDL_PL + L_VLDL_TG) * 100
L_VLDL_FC_pct_C	L_VLDL_FC / L_VLDL_C * 100	L_VLDL_FC / (L_VLDL_CE + L_VLDL_FC) * 100
L_VLDL_L	L_VLDL_C + L_VLDL_PL + L_VLDL_TG	L_VLDL_CE + L_VLDL_FC + L_VLDL_PL + L_VLDL_TG
L_VLDL_PL_pct	L_VLDL_PL / L_VLDL_L * 100	L_VLDL_PL / (L_VLDL_CE + L_VLDL_FC + L_VLDL_PL + L_VLDL_TG) * 100
L_VLDL_TG_pct	L_VLDL_TG / L_VLDL_L * 100	L_VLDL_TG / (L_VLDL_CE + L_VLDL_FC + L_VLDL_PL + L_VLDL_TG) * 100
LA_pct	LA / Total_FA * 100	LA / (Omega_3 + Omega_6 + MUFA + SFA) * 100
LDL_C	L_LDL_C + M_LDL_C + S_LDL_C	L_LDL_CE + L_LDL_FC + M_LDL_CE + M_LDL_FC + S_LDL_CE + S_LDL_FC
LDL_C_pct	LDL_C / LDL_L * 100	(L_LDL_CE + L_LDL_FC + M_LDL_CE + M_LDL_FC + S_LDL_CE + S_LDL_FC) / (L_LDL_CE + L_LDL_FC + L_LDL_PL + L_LDL_TG + M_LDL_CE + M_LDL_FC + M_LDL_PL + M_LDL_TG + S_LDL_CE + S_LDL_FC + S_LDL_PL + S_LDL_TG) * 100
LDL_CE	L_LDL_CE + M_LDL_CE + S_LDL_CE	L_LDL_CE + M_LDL_CE + S_LDL_CE
LDL_CE_pct	LDL_CE / LDL_L * 100	(L_LDL_CE + M_LDL_CE + S_LDL_CE) / (L_LDL_CE + L_LDL_FC + L_LDL_PL + L_LDL_TG + M_LDL_CE + M_LDL_FC + M_LDL_PL + M_LDL_TG + S_LDL_CE + S_LDL_FC + S_LDL_PL + S_LDL_TG) * 100
LDL_CE_pct_C	LDL_CE / LDL_C * 100	(L_LDL_CE + M_LDL_CE + S_LDL_CE) / (L_LDL_CE + M_LDL_CE + S_LDL_CE + L_LDL_FC + M_LDL_FC + S_LDL_FC) * 100
LDL_FC	L_LDL_FC + M_LDL_FC + S_LDL_FC	L_LDL_FC + M_LDL_FC + S_LDL_FC
LDL_FC_by_CE	LDL_FC / LDL_CE	(L_LDL_FC + M_LDL_FC + S_LDL_FC) / (L_LDL_CE + M_LDL_CE + S_LDL_CE)
LDL_FC_pct	LDL_FC / LDL_L * 100	(L_LDL_FC + M_LDL_FC + S_LDL_FC) / (L_LDL_CE + L_LDL_FC + L_LDL_PL + L_LDL_TG + M_LDL_CE + M_LDL_FC + M_LDL_PL + M_LDL_TG + S_LDL_CE + S_LDL_FC + S_LDL_PL + S_LDL_TG) * 100
LDL_FC_pct_C	LDL_FC / LDL_C * 100	(L_LDL_FC + M_LDL_FC + S_LDL_FC) / (L_LDL_CE + M_LDL_CE + S_LDL_CE + L_LDL_FC + M_LDL_FC + S_LDL_FC) * 100
LDL_L	L_LDL_L + M_LDL_L + S_LDL_L	L_LDL_CE + L_LDL_FC + L_LDL_PL + L_LDL_TG + M_LDL_CE + M_LDL_FC + M_LDL_PL + M_LDL_TG + S_LDL_CE + S_LDL_FC + S_LDL_PL + S_LDL_TG
LDL_P	L_LDL_P + M_LDL_P + S_LDL_P	L_LDL_P + M_LDL_P + S_LDL_P
LDL_PL	L_LDL_PL + M_LDL_PL + S_LDL_PL	L_LDL_PL + M_LDL_PL + S_LDL_PL
LDL_PL_pct	LDL_PL / LDL_L * 100	(L_LDL_PL + M_LDL_PL + S_LDL_PL) / (L_LDL_CE + L_LDL_FC + L_LDL_PL + L_LDL_TG + M_LDL_CE + M_LDL_FC + M_LDL_PL + M_LDL_TG + S_LDL_CE + S_LDL_FC + S_LDL_PL + S_LDL_TG) * 100
LDL_TG	L_LDL_TG + M_LDL_TG + S_LDL_TG	L_LDL_TG + M_LDL_TG + S_LDL_TG
LDL_TG_pct	LDL_TG / LDL_L * 100	(L_LDL_TG + M_LDL_TG + S_LDL_TG) / (L_LDL_CE + L_LDL_FC + L_LDL_PL + L_LDL_TG + M_LDL_CE + M_LDL_FC + M_LDL_PL + M_LDL_TG + S_LDL_CE + S_LDL_FC + S_LDL_PL + S_LDL_TG) * 100
M_HDL_C	M_HDL_CE + M_HDL_FC	M_HDL_CE + M_HDL_FC
M_HDL_C_pct	M_HDL_C / M_HDL_L * 100	(M_HDL_CE + M_HDL_FC) / (M_HDL_CE + M_HDL_FC + M_HDL_PL + M_HDL_TG) * 100
M_HDL_CE_pct	M_HDL_CE / M_HDL_L * 100	M_HDL_CE / (M_HDL_CE + M_HDL_FC + M_HDL_PL + M_HDL_TG) * 100
M_HDL_CE_pct_C	M_HDL_CE / M_HDL_C * 100	M_HDL_CE / (M_HDL_CE + M_HDL_FC) * 100
M_HDL_FC_by_CE	M_HDL_FC / M_HDL_CE	M_HDL_FC / M_HDL_CE
M_HDL_FC_pct	M_HDL_FC / M_HDL_L * 100	M_HDL_FC / (M_HDL_CE + M_HDL_FC + M_HDL_PL + M_HDL_TG) * 100
M_HDL_FC_pct_C	M_HDL_FC / M_HDL_C * 100	M_HDL_FC / (M_HDL_CE + M_HDL_FC) * 100
M_HDL_L	M_HDL_C + M_HDL_PL + M_HDL_TG	M_HDL_CE + M_HDL_FC + M_HDL_PL + M_HDL_TG
M_HDL_PL_pct	M_HDL_PL / M_HDL_L * 100	M_HDL_PL / (M_HDL_CE + M_HDL_FC + M_HDL_PL + M_HDL_TG) * 100
M_HDL_TG_pct	M_HDL_TG / M_HDL_L * 100	M_HDL_TG / (M_HDL_CE + M_HDL_FC + M_HDL_PL + M_HDL_TG) * 100
M_LDL_C	M_LDL_CE + M_LDL_FC	M_LDL_CE + M_LDL_FC
M_LDL_C_pct	M_LDL_C / M_LDL_L * 100	(M_LDL_CE + M_LDL_FC) / (M_LDL_CE + M_LDL_FC + M_LDL_PL + M_LDL_TG) * 100
M_LDL_CE_pct	M_LDL_CE / M_LDL_L * 100	M_LDL_CE / (M_LDL_CE + M_LDL_FC + M_LDL_PL + M_LDL_TG) * 100
M_LDL_CE_pct_C	M_LDL_CE / M_LDL_C * 100	M_LDL_CE / (M_LDL_CE + M_LDL_FC) * 100
M_LDL_FC_by_CE	M_LDL_FC / M_LDL_CE	M_LDL_FC / M_LDL_CE
M_LDL_FC_pct	M_LDL_FC / M_LDL_L * 100	M_LDL_FC / (M_LDL_CE + M_LDL_FC + M_LDL_PL + M_LDL_TG) * 100
M_LDL_FC_pct_C	M_LDL_FC / M_LDL_C * 100	M_LDL_FC / (M_LDL_CE + M_LDL_FC) * 100
M_LDL_L	M_LDL_C + M_LDL_PL + M_LDL_TG	M_LDL_CE + M_LDL_FC + M_LDL_PL + M_LDL_TG
M_LDL_PL_pct	M_LDL_PL / M_LDL_L * 100	M_LDL_PL / (M_LDL_CE + M_LDL_FC + M_LDL_PL + M_LDL_TG) * 100
M_LDL_TG_pct	M_LDL_TG / M_LDL_L * 100	M_LDL_TG / (M_LDL_CE + M_LDL_FC + M_LDL_PL + M_LDL_TG) * 100
M_VLDL_C	M_VLDL_CE + M_VLDL_FC	M_VLDL_CE + M_VLDL_FC
M_VLDL_C_pct	M_VLDL_C / M_VLDL_L * 100	(M_VLDL_CE + M_VLDL_FC) / (M_VLDL_CE + M_VLDL_FC + M_VLDL_PL + M_VLDL_TG) * 100
M_VLDL_CE_pct	M_VLDL_CE / M_VLDL_L * 100	M_VLDL_CE / (M_VLDL_CE + M_VLDL_FC + M_VLDL_PL + M_VLDL_TG) * 100
M_VLDL_CE_pct_C	M_VLDL_CE / M_VLDL_C * 100	M_VLDL_CE / (M_VLDL_CE + M_VLDL_FC) * 100
M_VLDL_FC_by_CE	M_VLDL_FC / M_VLDL_CE	M_VLDL_FC / M_VLDL_CE
M_VLDL_FC_pct	M_VLDL_FC / M_VLDL_L * 100	M_VLDL_FC / (M_VLDL_CE + M_VLDL_FC + M_VLDL_PL + M_VLDL_TG) * 100
M_VLDL_FC_pct_C	M_VLDL_FC / M_VLDL_C * 100	M_VLDL_FC / (M_VLDL_CE + M_VLDL_FC) * 100
M_VLDL_L	M_VLDL_C + M_VLDL_PL + M_VLDL_TG	M_VLDL_CE + M_VLDL_FC + M_VLDL_PL + M_VLDL_TG
M_VLDL_PL_pct	M_VLDL_PL / M_VLDL_L * 100	M_VLDL_PL / (M_VLDL_CE + M_VLDL_FC + M_VLDL_PL + M_VLDL_TG) * 100
M_VLDL_TG_pct	M_VLDL_TG / M_VLDL_L * 100	M_VLDL_TG / (M_VLDL_CE + M_VLDL_FC + M_VLDL_PL + M_VLDL_TG) * 100
MUFA_pct	MUFA / Total_FA * 100	MUFA / (Omega_3 + Omega_6 + MUFA + SFA) * 100
non_HDL_C	Total_C - HDL_C	XXL_VLDL_CE + XXL_VLDL_FC + XL_VLDL_CE + XL_VLDL_FC + L_VLDL_CE + L_VLDL_FC + M_VLDL_CE + M_VLDL_FC + S_VLDL_CE + S_VLDL_FC + XS_VLDL_CE + XS_VLDL_FC + L_LDL_CE + L_LDL_FC + M_LDL_CE + M_LDL_FC + S_LDL_CE + S_LDL_FC + IDL_CE + IDL_FC
Omega_3_pct	Omega_3 / Total_FA * 100	Omega_3 / (Omega_3 + Omega_6 + MUFA + SFA) * 100
Omega_3_pct_PUFA	Omega_3 / PUFA * 100	Omega_3 / (Omega_3 + Omega_6) * 100
Omega_6_by_Omega_3	Omega_6 / Omega_3	Omega_6 / Omega_3
Omega_6_pct	Omega_6 / Total_FA * 100	Omega_6 / (Omega_3 + Omega_6 + MUFA + SFA) * 100
Omega_6_pct_PUFA	Omega_6 / PUFA * 100	Omega_6 / (Omega_3 + Omega_6) * 100
PUFA	Omega_3 + Omega_6	Omega_3 + Omega_6
PUFA_by_MUFA	PUFA / MUFA	(Omega_3 + Omega_6) / MUFA
PUFA_pct	PUFA / Total_FA * 100	(Omega_3 + Omega_6) / (Omega_3 + Omega_6 + MUFA + SFA) * 100
Remnant_C	Total_C - HDL_C - LDL_C	XXL_VLDL_CE + XXL_VLDL_FC + XL_VLDL_CE + XL_VLDL_FC + L_VLDL_CE + L_VLDL_FC + M_VLDL_CE + M_VLDL_FC + S_VLDL_CE + S_VLDL_FC + XS_VLDL_CE + XS_VLDL_FC + IDL_CE + IDL_FC
S_HDL_C	S_HDL_CE + S_HDL_FC	S_HDL_CE + S_HDL_FC
S_HDL_C_pct	S_HDL_C / S_HDL_L * 100	(S_HDL_CE + S_HDL_FC) / (S_HDL_CE + S_HDL_FC + S_HDL_PL + S_HDL_TG) * 100
S_HDL_CE_pct	S_HDL_CE / S_HDL_L * 100	S_HDL_CE / (S_HDL_CE + S_HDL_FC + S_HDL_PL + S_HDL_TG) * 100
S_HDL_CE_pct_C	S_HDL_CE / S_HDL_C * 100	S_HDL_CE / (S_HDL_CE + S_HDL_FC) * 100
S_HDL_FC_by_CE	S_HDL_FC / S_HDL_CE	S_HDL_FC / S_HDL_CE
S_HDL_FC_pct	S_HDL_FC / S_HDL_L * 100	S_HDL_FC / (S_HDL_CE + S_HDL_FC + S_HDL_PL + S_HDL_TG) * 100
S_HDL_FC_pct_C	S_HDL_FC / S_HDL_C * 100	S_HDL_FC / (S_HDL_CE + S_HDL_FC) * 100
S_HDL_L	S_HDL_C + S_HDL_PL + S_HDL_TG	S_HDL_CE + S_HDL_FC + S_HDL_PL + S_HDL_TG
S_HDL_PL_pct	S_HDL_PL / S_HDL_L * 100	S_HDL_PL / (S_HDL_CE + S_HDL_FC + S_HDL_PL + S_HDL_TG) * 100
S_HDL_TG_pct	S_HDL_TG / S_HDL_L * 100	S_HDL_TG / (S_HDL_CE + S_HDL_FC + S_HDL_PL + S_HDL_TG) * 100
S_LDL_C	S_LDL_CE + S_LDL_FC	S_LDL_CE + S_LDL_FC
S_LDL_C_pct	S_LDL_C / S_LDL_L * 100	(S_LDL_CE + S_LDL_FC) / (S_LDL_CE + S_LDL_FC + S_LDL_PL + S_LDL_TG) * 100
S_LDL_CE_pct	S_LDL_CE / S_LDL_L * 100	S_LDL_CE / (S_LDL_CE + S_LDL_FC + S_LDL_PL + S_LDL_TG) * 100
S_LDL_CE_pct_C	S_LDL_CE / S_LDL_C * 100	S_LDL_CE / (S_LDL_CE + S_LDL_FC) * 100
S_LDL_FC_by_CE	S_LDL_FC / S_LDL_CE	S_LDL_FC / S_LDL_CE
S_LDL_FC_pct	S_LDL_FC / S_LDL_L * 100	S_LDL_FC / (S_LDL_CE + S_LDL_FC + S_LDL_PL + S_LDL_TG) * 100
S_LDL_FC_pct_C	S_LDL_FC / S_LDL_C * 100	S_LDL_FC / (S_LDL_CE + S_LDL_FC) * 100
S_LDL_L	S_LDL_C + S_LDL_PL + S_LDL_TG	S_LDL_CE + S_LDL_FC + S_LDL_PL + S_LDL_TG
S_LDL_PL_pct	S_LDL_PL / S_LDL_L * 100	S_LDL_PL / (S_LDL_CE + S_LDL_FC + S_LDL_PL + S_LDL_TG) * 100
S_LDL_TG_pct	S_LDL_TG / S_LDL_L * 100	S_LDL_TG / (S_LDL_CE + S_LDL_FC + S_LDL_PL + S_LDL_TG) * 100
S_VLDL_C	S_VLDL_CE + S_VLDL_FC	S_VLDL_CE + S_VLDL_FC
S_VLDL_C_pct	S_VLDL_C / S_VLDL_L * 100	(S_VLDL_CE + S_VLDL_FC) / (S_VLDL_CE + S_VLDL_FC + S_VLDL_PL + S_VLDL_TG) * 100
S_VLDL_CE_pct	S_VLDL_CE / S_VLDL_L * 100	S_VLDL_CE / (S_VLDL_CE + S_VLDL_FC + S_VLDL_PL + S_VLDL_TG) * 100
S_VLDL_CE_pct_C	S_VLDL_CE / S_VLDL_C * 100	S_VLDL_CE / (S_VLDL_CE + S_VLDL_FC) * 100
S_VLDL_FC_by_CE	S_VLDL_FC / S_VLDL_CE	S_VLDL_FC / S_VLDL_CE
S_VLDL_FC_pct	S_VLDL_FC / S_VLDL_L * 100	S_VLDL_FC / (S_VLDL_CE + S_VLDL_FC + S_VLDL_PL + S_VLDL_TG) * 100
S_VLDL_FC_pct_C	S_VLDL_FC / S_VLDL_C * 100	S_VLDL_FC / (S_VLDL_CE + S_VLDL_FC) * 100
S_VLDL_L	S_VLDL_C + S_VLDL_PL + S_VLDL_TG	S_VLDL_CE + S_VLDL_FC + S_VLDL_PL + S_VLDL_TG
S_VLDL_PL_pct	S_VLDL_PL / S_VLDL_L * 100	S_VLDL_PL / (S_VLDL_CE + S_VLDL_FC + S_VLDL_PL + S_VLDL_TG) * 100
S_VLDL_TG_pct	S_VLDL_TG / S_VLDL_L * 100	S_VLDL_TG / (S_VLDL_CE + S_VLDL_FC + S_VLDL_PL + S_VLDL_TG) * 100
SFA_pct	SFA / Total_FA * 100	SFA / (Omega_3 + Omega_6 + MUFA + SFA) * 100
TG_by_PG	Total_TG / Phosphoglyc	(XXL_VLDL_TG + XL_VLDL_TG + L_VLDL_TG + M_VLDL_TG + S_VLDL_TG + XS_VLDL_TG + IDL_TG + L_LDL_TG + M_LDL_TG + S_LDL_TG + XL_HDL_TG + L_HDL_TG + M_HDL_TG + S_HDL_TG) / Phosphoglyc
Total_BCAA	Leu + Ile + Val	Leu + Ile + Val
Total_C	VLDL_C + IDL_C + LDL_C + HDL_C	XXL_VLDL_CE + XXL_VLDL_FC + XL_VLDL_CE + XL_VLDL_FC + L_VLDL_CE + L_VLDL_FC + M_VLDL_CE + M_VLDL_FC + S_VLDL_CE + S_VLDL_FC + XS_VLDL_CE + XS_VLDL_FC + IDL_CE + IDL_FC + L_LDL_CE + L_LDL_FC + M_LDL_CE + M_LDL_FC + S_LDL_CE + S_LDL_FC + XL_HDL_CE + XL_HDL_FC + L_HDL_CE + L_HDL_FC + M_HDL_CE + M_HDL_FC + S_HDL_CE + S_HDL_FC
Total_C_pct	Total_C / Total_L * 100	(XXL_VLDL_CE + XXL_VLDL_FC + XL_VLDL_CE + XL_VLDL_FC + L_VLDL_CE + L_VLDL_FC + M_VLDL_CE + M_VLDL_FC + S_VLDL_CE + S_VLDL_FC + XS_VLDL_CE + XS_VLDL_FC + IDL_CE + IDL_FC + L_LDL_CE + L_LDL_FC + M_LDL_CE + M_LDL_FC + S_LDL_CE + S_LDL_FC + XL_HDL_CE + XL_HDL_FC + L_HDL_CE + L_HDL_FC + M_HDL_CE + M_HDL_FC + S_HDL_CE + S_HDL_FC) / (XXL_VLDL_CE + XXL_VLDL_FC + XXL_VLDL_PL + XXL_VLDL_TG + XL_VLDL_CE + X…
Total_CE	VLDL_CE + IDL_CE + LDL_CE + HDL_CE	XXL_VLDL_CE + XL_VLDL_CE + L_VLDL_CE + M_VLDL_CE + S_VLDL_CE + XS_VLDL_CE + IDL_CE + L_LDL_CE + M_LDL_CE + S_LDL_CE + XL_HDL_CE + L_HDL_CE + M_HDL_CE + S_HDL_CE
Total_CE_pct	Total_CE / Total_L * 100	(XXL_VLDL_CE + XL_VLDL_CE + L_VLDL_CE + M_VLDL_CE + S_VLDL_CE + XS_VLDL_CE + IDL_CE + L_LDL_CE + M_LDL_CE + S_LDL_CE + XL_HDL_CE + L_HDL_CE + M_HDL_CE + S_HDL_CE) / (XXL_VLDL_CE + XXL_VLDL_FC + XXL_VLDL_PL + XXL_VLDL_TG + XL_VLDL_CE + XL_VLDL_FC + XL_VLDL_PL + XL_VLDL_TG + L_VLDL_CE + L_VLDL_FC + L_VLDL_PL + L_VLDL_TG + M_VLDL_CE + M_VLDL_FC + M_VLDL_PL + M_VLDL_TG + S_VLDL_CE + S_VLDL_FC + S_VLD…
Total_CE_pct_C	Total_CE / Total_C * 100	(XXL_VLDL_CE + XL_VLDL_CE + L_VLDL_CE + M_VLDL_CE + S_VLDL_CE + XS_VLDL_CE + IDL_CE + L_LDL_CE + M_LDL_CE + S_LDL_CE + XL_HDL_CE + L_HDL_CE + M_HDL_CE + S_HDL_CE) / (XXL_VLDL_CE + XL_VLDL_CE + L_VLDL_CE + M_VLDL_CE + S_VLDL_CE + XS_VLDL_CE + IDL_CE + L_LDL_CE + M_LDL_CE + S_LDL_CE + XL_HDL_CE + L_HDL_CE + M_HDL_CE + S_HDL_CE + XXL_VLDL_FC + XL_VLDL_FC + L_VLDL_FC + M_VLDL_FC + S_VLDL_FC + XS_VLDL…
Total_FA	PUFA + MUFA + SFA	Omega_3 + Omega_6 + MUFA + SFA
Total_FC	VLDL_FC + IDL_FC + LDL_FC + HDL_FC	XXL_VLDL_FC + XL_VLDL_FC + L_VLDL_FC + M_VLDL_FC + S_VLDL_FC + XS_VLDL_FC + IDL_FC + L_LDL_FC + M_LDL_FC + S_LDL_FC + XL_HDL_FC + L_HDL_FC + M_HDL_FC + S_HDL_FC
Total_FC_by_CE	Total_FC / Total_CE	(XXL_VLDL_FC + XL_VLDL_FC + L_VLDL_FC + M_VLDL_FC + S_VLDL_FC + XS_VLDL_FC + IDL_FC + L_LDL_FC + M_LDL_FC + S_LDL_FC + XL_HDL_FC + L_HDL_FC + M_HDL_FC + S_HDL_FC) / (XXL_VLDL_CE + XL_VLDL_CE + L_VLDL_CE + M_VLDL_CE + S_VLDL_CE + XS_VLDL_CE + IDL_CE + L_LDL_CE + M_LDL_CE + S_LDL_CE + XL_HDL_CE + L_HDL_CE + M_HDL_CE + S_HDL_CE)
Total_FC_pct	Total_FC / Total_L * 100	(XXL_VLDL_FC + XL_VLDL_FC + L_VLDL_FC + M_VLDL_FC + S_VLDL_FC + XS_VLDL_FC + IDL_FC + L_LDL_FC + M_LDL_FC + S_LDL_FC + XL_HDL_FC + L_HDL_FC + M_HDL_FC + S_HDL_FC) / (XXL_VLDL_CE + XXL_VLDL_FC + XXL_VLDL_PL + XXL_VLDL_TG + XL_VLDL_CE + XL_VLDL_FC + XL_VLDL_PL + XL_VLDL_TG + L_VLDL_CE + L_VLDL_FC + L_VLDL_PL + L_VLDL_TG + M_VLDL_CE + M_VLDL_FC + M_VLDL_PL + M_VLDL_TG + S_VLDL_CE + S_VLDL_FC + S_VLD…
Total_FC_pct_C	Total_FC / Total_C * 100	(XXL_VLDL_FC + XL_VLDL_FC + L_VLDL_FC + M_VLDL_FC + S_VLDL_FC + XS_VLDL_FC + IDL_FC + L_LDL_FC + M_LDL_FC + S_LDL_FC + XL_HDL_FC + L_HDL_FC + M_HDL_FC + S_HDL_FC) / (XXL_VLDL_CE + XL_VLDL_CE + L_VLDL_CE + M_VLDL_CE + S_VLDL_CE + XS_VLDL_CE + IDL_CE + L_LDL_CE + M_LDL_CE + S_LDL_CE + XL_HDL_CE + L_HDL_CE + M_HDL_CE + S_HDL_CE + XXL_VLDL_FC + XL_VLDL_FC + L_VLDL_FC + M_VLDL_FC + S_VLDL_FC + XS_VLDL…
Total_L	VLDL_L + IDL_L + LDL_L + HDL_L	XXL_VLDL_CE + XXL_VLDL_FC + XXL_VLDL_PL + XXL_VLDL_TG + XL_VLDL_CE + XL_VLDL_FC + XL_VLDL_PL + XL_VLDL_TG + L_VLDL_CE + L_VLDL_FC + L_VLDL_PL + L_VLDL_TG + M_VLDL_CE + M_VLDL_FC + M_VLDL_PL + M_VLDL_TG + S_VLDL_CE + S_VLDL_FC + S_VLDL_PL + S_VLDL_TG + XS_VLDL_CE + XS_VLDL_FC + XS_VLDL_PL + XS_VLDL_TG + IDL_CE + IDL_FC + IDL_PL + IDL_TG + L_LDL_CE + L_LDL_FC + L_LDL_PL + L_LDL_TG + M_LDL_CE + M_LD…
Total_P	VLDL_P + IDL_P + LDL_P + HDL_P	XXL_VLDL_P + XL_VLDL_P + L_VLDL_P + M_VLDL_P + S_VLDL_P + XS_VLDL_P + IDL_P + L_LDL_P + M_LDL_P + S_LDL_P + XL_HDL_P + L_HDL_P + M_HDL_P + S_HDL_P
Total_PL	VLDL_PL + IDL_PL + LDL_PL + HDL_PL	XXL_VLDL_PL + XL_VLDL_PL + L_VLDL_PL + M_VLDL_PL + S_VLDL_PL + XS_VLDL_PL + IDL_PL + L_LDL_PL + M_LDL_PL + S_LDL_PL + XL_HDL_PL + L_HDL_PL + M_HDL_PL + S_HDL_PL
Total_PL_pct	Total_PL / Total_L * 100	(XXL_VLDL_PL + XL_VLDL_PL + L_VLDL_PL + M_VLDL_PL + S_VLDL_PL + XS_VLDL_PL + IDL_PL + L_LDL_PL + M_LDL_PL + S_LDL_PL + XL_HDL_PL + L_HDL_PL + M_HDL_PL + S_HDL_PL) / (XXL_VLDL_CE + XXL_VLDL_FC + XXL_VLDL_PL + XXL_VLDL_TG + XL_VLDL_CE + XL_VLDL_FC + XL_VLDL_PL + XL_VLDL_TG + L_VLDL_CE + L_VLDL_FC + L_VLDL_PL + L_VLDL_TG + M_VLDL_CE + M_VLDL_FC + M_VLDL_PL + M_VLDL_TG + S_VLDL_CE + S_VLDL_FC + S_VLD…
Total_TG	VLDL_TG + IDL_TG + LDL_TG + HDL_TG	XXL_VLDL_TG + XL_VLDL_TG + L_VLDL_TG + M_VLDL_TG + S_VLDL_TG + XS_VLDL_TG + IDL_TG + L_LDL_TG + M_LDL_TG + S_LDL_TG + XL_HDL_TG + L_HDL_TG + M_HDL_TG + S_HDL_TG
Total_TG_pct	Total_TG / Total_L * 100	(XXL_VLDL_TG + XL_VLDL_TG + L_VLDL_TG + M_VLDL_TG + S_VLDL_TG + XS_VLDL_TG + IDL_TG + L_LDL_TG + M_LDL_TG + S_LDL_TG + XL_HDL_TG + L_HDL_TG + M_HDL_TG + S_HDL_TG) / (XXL_VLDL_CE + XXL_VLDL_FC + XXL_VLDL_PL + XXL_VLDL_TG + XL_VLDL_CE + XL_VLDL_FC + XL_VLDL_PL + XL_VLDL_TG + L_VLDL_CE + L_VLDL_FC + L_VLDL_PL + L_VLDL_TG + M_VLDL_CE + M_VLDL_FC + M_VLDL_PL + M_VLDL_TG + S_VLDL_CE + S_VLDL_FC + S_VLD…
VLDL_C	XXL_VLDL_C + XL_VLDL_C + L_VLDL_C + M_VLDL_C + S_VLDL_C + XS_VLDL_C	XXL_VLDL_CE + XXL_VLDL_FC + XL_VLDL_CE + XL_VLDL_FC + L_VLDL_CE + L_VLDL_FC + M_VLDL_CE + M_VLDL_FC + S_VLDL_CE + S_VLDL_FC + XS_VLDL_CE + XS_VLDL_FC
VLDL_C_pct	VLDL_C / VLDL_L * 100	(XXL_VLDL_CE + XXL_VLDL_FC + XL_VLDL_CE + XL_VLDL_FC + L_VLDL_CE + L_VLDL_FC + M_VLDL_CE + M_VLDL_FC + S_VLDL_CE + S_VLDL_FC + XS_VLDL_CE + XS_VLDL_FC) / (XXL_VLDL_CE + XXL_VLDL_FC + XXL_VLDL_PL + XXL_VLDL_TG + XL_VLDL_CE + XL_VLDL_FC + XL_VLDL_PL + XL_VLDL_TG + L_VLDL_CE + L_VLDL_FC + L_VLDL_PL + L_VLDL_TG + M_VLDL_CE + M_VLDL_FC + M_VLDL_PL + M_VLDL_TG + S_VLDL_CE + S_VLDL_FC + S_VLDL_PL + S_VL…
VLDL_CE	XXL_VLDL_CE + XL_VLDL_CE + L_VLDL_CE + M_VLDL_CE + S_VLDL_CE + XS_VLDL_CE	XXL_VLDL_CE + XL_VLDL_CE + L_VLDL_CE + M_VLDL_CE + S_VLDL_CE + XS_VLDL_CE
VLDL_CE_pct	VLDL_CE / VLDL_L * 100	(XXL_VLDL_CE + XL_VLDL_CE + L_VLDL_CE + M_VLDL_CE + S_VLDL_CE + XS_VLDL_CE) / (XXL_VLDL_CE + XXL_VLDL_FC + XXL_VLDL_PL + XXL_VLDL_TG + XL_VLDL_CE + XL_VLDL_FC + XL_VLDL_PL + XL_VLDL_TG + L_VLDL_CE + L_VLDL_FC + L_VLDL_PL + L_VLDL_TG + M_VLDL_CE + M_VLDL_FC + M_VLDL_PL + M_VLDL_TG + S_VLDL_CE + S_VLDL_FC + S_VLDL_PL + S_VLDL_TG + XS_VLDL_CE + XS_VLDL_FC + XS_VLDL_PL + XS_VLDL_TG) * 100
VLDL_CE_pct_C	VLDL_CE / VLDL_C * 100	(XXL_VLDL_CE + XL_VLDL_CE + L_VLDL_CE + M_VLDL_CE + S_VLDL_CE + XS_VLDL_CE) / (XXL_VLDL_CE + XL_VLDL_CE + L_VLDL_CE + M_VLDL_CE + S_VLDL_CE + XS_VLDL_CE + XXL_VLDL_FC + XL_VLDL_FC + L_VLDL_FC + M_VLDL_FC + S_VLDL_FC + XS_VLDL_FC)
VLDL_FC	XXL_VLDL_FC + XL_VLDL_FC + L_VLDL_FC + M_VLDL_FC + S_VLDL_FC + XS_VLDL_FC	XXL_VLDL_FC + XL_VLDL_FC + L_VLDL_FC + M_VLDL_FC + S_VLDL_FC + XS_VLDL_FC
VLDL_FC_by_CE	VLDL_FC / VLDL_CE	(XXL_VLDL_FC + XL_VLDL_FC + L_VLDL_FC + M_VLDL_FC + S_VLDL_FC + XS_VLDL_FC) / (XXL_VLDL_CE + XL_VLDL_CE + L_VLDL_CE + M_VLDL_CE + S_VLDL_CE + XS_VLDL_CE)
VLDL_FC_pct	VLDL_FC / VLDL_L * 100	(XXL_VLDL_FC + XL_VLDL_FC + L_VLDL_FC + M_VLDL_FC + S_VLDL_FC + XS_VLDL_FC) / (XXL_VLDL_CE + XXL_VLDL_FC + XXL_VLDL_PL + XXL_VLDL_TG + XL_VLDL_CE + XL_VLDL_FC + XL_VLDL_PL + XL_VLDL_TG + L_VLDL_CE + L_VLDL_FC + L_VLDL_PL + L_VLDL_TG + M_VLDL_CE + M_VLDL_FC + M_VLDL_PL + M_VLDL_TG + S_VLDL_CE + S_VLDL_FC + S_VLDL_PL + S_VLDL_TG + XS_VLDL_CE + XS_VLDL_FC + XS_VLDL_PL + XS_VLDL_TG) * 100
VLDL_FC_pct_C	VLDL_FC / VLDL_C * 100	(XXL_VLDL_FC + XL_VLDL_FC + L_VLDL_FC + M_VLDL_FC + S_VLDL_FC + XS_VLDL_FC) / (XXL_VLDL_CE + XL_VLDL_CE + L_VLDL_CE + M_VLDL_CE + S_VLDL_CE + XS_VLDL_CE + XXL_VLDL_FC + XL_VLDL_FC + L_VLDL_FC + M_VLDL_FC + S_VLDL_FC + XS_VLDL_FC)
VLDL_L	XXL_VLDL_L + XL_VLDL_L + L_VLDL_L + M_VLDL_L + S_VLDL_L + XS_VLDL_L	XXL_VLDL_CE + XXL_VLDL_FC + XXL_VLDL_PL + XXL_VLDL_TG + XL_VLDL_CE + XL_VLDL_FC + XL_VLDL_PL + XL_VLDL_TG + L_VLDL_CE + L_VLDL_FC + L_VLDL_PL + L_VLDL_TG + M_VLDL_CE + M_VLDL_FC + M_VLDL_PL + M_VLDL_TG + S_VLDL_CE + S_VLDL_FC + S_VLDL_PL + S_VLDL_TG + XS_VLDL_CE + XS_VLDL_FC + XS_VLDL_PL + XS_VLDL_TG
VLDL_P	XXL_VLDL_P + XL_VLDL_P + L_VLDL_P + M_VLDL_P + S_VLDL_P + XS_VLDL_P	XXL_VLDL_P + XL_VLDL_P + L_VLDL_P + M_VLDL_P + S_VLDL_P + XS_VLDL_P
VLDL_PL	XXL_VLDL_PL + XL_VLDL_PL + L_VLDL_PL + M_VLDL_PL + S_VLDL_PL + XS_VLDL_PL	XXL_VLDL_PL + XL_VLDL_PL + L_VLDL_PL + M_VLDL_PL + S_VLDL_PL + XS_VLDL_PL
VLDL_PL_pct	VLDL_PL / VLDL_L * 100	(XXL_VLDL_PL + XL_VLDL_PL + L_VLDL_PL + M_VLDL_PL + S_VLDL_PL + XS_VLDL_PL) / (XXL_VLDL_CE + XXL_VLDL_FC + XXL_VLDL_PL + XXL_VLDL_TG + XL_VLDL_CE + XL_VLDL_FC + XL_VLDL_PL + XL_VLDL_TG + L_VLDL_CE + L_VLDL_FC + L_VLDL_PL + L_VLDL_TG + M_VLDL_CE + M_VLDL_FC + M_VLDL_PL + M_VLDL_TG + S_VLDL_CE + S_VLDL_FC + S_VLDL_PL + S_VLDL_TG + XS_VLDL_CE + XS_VLDL_FC + XS_VLDL_PL + XS_VLDL_TG) * 100
VLDL_TG	XXL_VLDL_TG + XL_VLDL_TG + L_VLDL_TG + M_VLDL_TG + S_VLDL_TG + XS_VLDL_TG	XXL_VLDL_TG + XL_VLDL_TG + L_VLDL_TG + M_VLDL_TG + S_VLDL_TG + XS_VLDL_TG
VLDL_TG_pct	VLDL_TG / VLDL_L * 100	(XXL_VLDL_TG + XL_VLDL_TG + L_VLDL_TG + M_VLDL_TG + S_VLDL_TG + XS_VLDL_TG) / (XXL_VLDL_CE + XXL_VLDL_FC + XXL_VLDL_PL + XXL_VLDL_TG + XL_VLDL_CE + XL_VLDL_FC + XL_VLDL_PL + XL_VLDL_TG + L_VLDL_CE + L_VLDL_FC + L_VLDL_PL + L_VLDL_TG + M_VLDL_CE + M_VLDL_FC + M_VLDL_PL + M_VLDL_TG + S_VLDL_CE + S_VLDL_FC + S_VLDL_PL + S_VLDL_TG + XS_VLDL_CE + XS_VLDL_FC + XS_VLDL_PL + XS_VLDL_TG) * 100
XL_HDL_C	XL_HDL_CE + XL_HDL_FC	XL_HDL_CE + XL_HDL_FC
XL_HDL_C_pct	XL_HDL_C / XL_HDL_L * 100	(XL_HDL_CE + XL_HDL_FC) / (XL_HDL_CE + XL_HDL_FC + XL_HDL_PL + XL_HDL_TG) * 100
XL_HDL_CE_pct	XL_HDL_CE / XL_HDL_L * 100	XL_HDL_CE / (XL_HDL_CE + XL_HDL_FC + XL_HDL_PL + XL_HDL_TG) * 100
XL_HDL_CE_pct_C	XL_HDL_CE / XL_HDL_C * 100	XL_HDL_CE / (XL_HDL_CE + XL_HDL_FC) * 100
XL_HDL_FC_by_CE	XL_HDL_FC / XL_HDL_CE	XL_HDL_FC / XL_HDL_CE
XL_HDL_FC_pct	XL_HDL_FC / XL_HDL_L * 100	XL_HDL_FC / (XL_HDL_CE + XL_HDL_FC + XL_HDL_PL + XL_HDL_TG) * 100
XL_HDL_FC_pct_C	XL_HDL_FC / XL_HDL_C * 100	XL_HDL_FC / (XL_HDL_CE + XL_HDL_FC) * 100
XL_HDL_L	XL_HDL_C + XL_HDL_PL + XL_HDL_TG	XL_HDL_CE + XL_HDL_FC + XL_HDL_PL + XL_HDL_TG
XL_HDL_PL_pct	XL_HDL_PL / XL_HDL_L * 100	XL_HDL_PL / (XL_HDL_CE + XL_HDL_FC + XL_HDL_PL + XL_HDL_TG) * 100
XL_HDL_TG_pct	XL_HDL_TG / XL_HDL_L * 100	XL_HDL_TG / (XL_HDL_CE + XL_HDL_FC + XL_HDL_PL + XL_HDL_TG) * 100
XL_VLDL_C	XL_VLDL_CE + XL_VLDL_FC	XL_VLDL_CE + XL_VLDL_FC
XL_VLDL_C_pct	XL_VLDL_C / XL_VLDL_L * 100	(XL_VLDL_CE + XL_VLDL_FC) / (XL_VLDL_CE + XL_VLDL_FC + XL_VLDL_PL + XL_VLDL_TG) * 100
XL_VLDL_CE_pct	XL_VLDL_CE / XL_VLDL_L * 100	XL_VLDL_CE / (XL_VLDL_CE + XL_VLDL_FC + XL_VLDL_PL + XL_VLDL_TG) * 100
XL_VLDL_CE_pct_C	XL_VLDL_CE / XL_VLDL_C * 100	XL_VLDL_CE / (XL_VLDL_CE + XL_HDL_FC) * 100
XL_VLDL_FC_by_CE	XL_VLDL_FC / XL_VLDL_CE	XL_VLDL_FC / XL_VLDL_CE
XL_VLDL_FC_pct	XL_VLDL_FC / XL_VLDL_L * 100	XL_VLDL_FC / (XL_VLDL_CE + XL_VLDL_FC + XL_VLDL_PL + XL_VLDL_TG) * 100
XL_VLDL_FC_pct_C	XL_VLDL_FC / XL_VLDL_C * 100	XL_VLDL_FC / (XL_VLDL_CE + XL_HDL_FC) * 100
XL_VLDL_L	XL_VLDL_C + XL_VLDL_PL + XL_VLDL_TG	XL_VLDL_CE + XL_VLDL_FC + XL_VLDL_PL + XL_VLDL_TG
XL_VLDL_PL_pct	XL_VLDL_PL / XL_VLDL_L * 100	XL_VLDL_PL / (XL_VLDL_CE + XL_VLDL_FC + XL_VLDL_PL + XL_VLDL_TG) * 100
XL_VLDL_TG_pct	XL_VLDL_TG / XL_VLDL_L * 100	XL_VLDL_TG / (XL_VLDL_CE + XL_VLDL_FC + XL_VLDL_PL + XL_VLDL_TG) * 100
XS_VLDL_C	XS_VLDL_CE + XS_VLDL_FC	XS_VLDL_CE + XS_VLDL_FC
XS_VLDL_C_pct	XS_VLDL_C / XS_VLDL_L * 100	(XS_VLDL_CE + XS_VLDL_FC) / (XS_VLDL_CE + XS_VLDL_FC + XS_VLDL_PL + XS_VLDL_TG) * 100
XS_VLDL_CE_pct	XS_VLDL_CE / XS_VLDL_L * 100	XS_VLDL_CE / (XS_VLDL_CE + XS_VLDL_FC + XS_VLDL_PL + XS_VLDL_TG) * 100
XS_VLDL_CE_pct_C	XS_VLDL_CE / XS_VLDL_C * 100	XS_VLDL_CE / (XS_VLDL_CE + XS_VLDL_FC) * 100
XS_VLDL_FC_by_CE	XS_VLDL_FC / XS_VLDL_CE	XS_VLDL_FC / XS_VLDL_CE
XS_VLDL_FC_pct	XS_VLDL_FC / XS_VLDL_L * 100	XS_VLDL_FC / (XS_VLDL_CE + XS_VLDL_FC + XS_VLDL_PL + XS_VLDL_TG) * 100
XS_VLDL_FC_pct_C	XS_VLDL_FC / XS_VLDL_C * 100	XS_VLDL_FC / (XS_VLDL_CE + XS_VLDL_FC) * 100
XS_VLDL_L	XS_VLDL_C + XS_VLDL_PL + XS_VLDL_TG	XS_VLDL_CE + XS_VLDL_FC + XS_VLDL_PL + XS_VLDL_TG
XS_VLDL_PL_pct	XS_VLDL_PL / XS_VLDL_L * 100	XS_VLDL_PL / (XS_VLDL_CE + XS_VLDL_FC + XS_VLDL_PL + XS_VLDL_TG) * 100
XS_VLDL_TG_pct	XS_VLDL_TG / XS_VLDL_L * 100	XS_VLDL_TG / (XS_VLDL_CE + XS_VLDL_FC + XS_VLDL_PL + XS_VLDL_TG) * 100
XXL_VLDL_C	XXL_VLDL_CE + XXL_VLDL_FC	XXL_VLDL_CE + XXL_VLDL_FC
XXL_VLDL_C_pct	XXL_VLDL_C / XXL_VLDL_L * 100	(XXL_VLDL_CE + XXL_VLDL_FC) / (XXL_VLDL_CE + XXL_VLDL_FC + XXL_VLDL_PL + XXL_VLDL_TG) * 100
XXL_VLDL_CE_pct	XXL_VLDL_CE / XXL_VLDL_L * 100	XXL_VLDL_CE / (XXL_VLDL_CE + XXL_VLDL_FC + XXL_VLDL_PL + XXL_VLDL_TG) * 100
XXL_VLDL_CE_pct_C	XXL_VLDL_CE / XXL_VLDL_C * 100	XXL_VLDL_CE / (XXL_VLDL_CE + XXL_VLDL_FC) * 100
XXL_VLDL_FC_by_CE	XXL_VLDL_FC / XXL_VLDL_CE	XXL_VLDL_FC / XXL_VLDL_CE
XXL_VLDL_FC_pct	XXL_VLDL_FC / XXL_VLDL_L * 100	XXL_VLDL_FC / (XXL_VLDL_CE + XXL_VLDL_FC + XXL_VLDL_PL + XXL_VLDL_TG) * 100
XXL_VLDL_FC_pct_C	XXL_VLDL_FC / XXL_VLDL_C * 100	XXL_VLDL_FC / (XXL_VLDL_CE + XXL_VLDL_FC) * 100
XXL_VLDL_L	XXL_VLDL_C + XXL_VLDL_PL + XXL_VLDL_TG	XXL_VLDL_CE + XXL_VLDL_FC + XXL_VLDL_PL + XXL_VLDL_TG
XXL_VLDL_PL_pct	XXL_VLDL_PL / XXL_VLDL_L * 100	XXL_VLDL_PL / (XXL_VLDL_CE + XXL_VLDL_FC + XXL_VLDL_PL + XXL_VLDL_TG) * 100
XXL_VLDL_TG_pct	XXL_VLDL_TG / XXL_VLDL_L * 100	XXL_VLDL_TG / (XXL_VLDL_CE + XXL_VLDL_FC + XXL_VLDL_PL + XXL_VLDL_TG) * 100
