# Supplementary material for: Quality control and removal of technical variation of NMR metabolic biomarker data in ~120,000 UK Biobank participants
Source: Sci Data. 2023 Jan 31;10:64. doi: 10.1038/s41597-023-01949-y (PMC9887579; doi:10.1038/s41597-023-01949-y)
Supplement: Supplementary file 4 — Supplementary Table 3 [file 41597_2023_1949_MOESM4_ESM.xlsx]

## Sheet: Sheet1
	Coefficient of variation (CV%)		Coefficient of determination (R2)
Biomarker	Original data	Post-QC data	Original data	Post-QC data
Total_C	0.0413693	0.0351127	0.903104	0.930719
non_HDL_C	0.0469815	0.0402606	0.923197	0.944712
Remnant_C	0.0449897	0.040173	0.936235	0.950329
VLDL_C	0.0549874	0.0517357	0.94709	0.953941
Clinical_LDL_C	0.0569246	0.0487035	0.917998	0.938745
LDL_C	0.0549358	0.046671	0.895209	0.923337
HDL_C	0.0403969	0.035035	0.940253	0.954126
Total_TG	0.0502413	0.0484385	0.955884	0.960075
VLDL_TG	0.0587	0.0589558	0.957396	0.958519
LDL_TG	0.0459772	0.0426109	0.921975	0.932539
HDL_TG	0.0483362	0.0447418	0.940423	0.948798
Total_PL	0.0332154	0.0285982	0.896522	0.923833
VLDL_PL	0.0544145	0.0525184	0.954428	0.956944
LDL_PL	0.0468982	0.0398868	0.909464	0.93415
HDL_PL	0.0341358	0.0293253	0.9355	0.952411
Total_CE	0.0422238	0.0356192	0.8959	0.926047
VLDL_CE	0.0542973	0.0508301	0.945999	0.953777
LDL_CE	0.0558318	0.0479214	0.892615	0.918565
HDL_CE	0.041515	0.0359729	0.938537	0.952658
Total_FC	0.0403277	0.0352487	0.915559	0.938886
VLDL_FC	0.0568937	0.0544782	0.949944	0.953283
LDL_FC	0.0538254	0.0451468	0.906262	0.933513
HDL_FC	0.0397563	0.0347493	0.937878	0.951781
Total_L	0.0380373	0.032753	0.896885	0.924369
VLDL_L	0.0541103	0.051857	0.953597	0.958427
LDL_L	0.0515328	0.044048	0.898691	0.92543
HDL_L	0.0359982	0.0306143	0.933771	0.951513
Total_P	0.0406971	0.0340243	0.818808	0.864213
VLDL_P	0.0460018	0.0435416	0.947935	0.953514
LDL_P	0.0395355	0.0361235	0.936108	0.946431
HDL_P	0.042027	0.0352433	0.831623	0.874397
VLDL_size	0.00385271	0.00385006	0.970151	0.970058
LDL_size	0.00146015	0.00141748	0.670848	0.681024
HDL_size	0.00213356	0.00198895	0.977916	0.980852
Phosphoglyc	0.0392631	0.0335511	0.875641	0.90697
TG_by_PG	0.0405667	0.0403145	0.971976	0.97183
Cholines	0.0360963	0.0316871	0.878991	0.903322
Phosphatidylc	0.0377248	0.0321772	0.890453	0.920039
Sphingomyelins	0.0433452	0.0381252	0.836965	0.869393
ApoB	0.03751	0.0345426	0.943324	0.952335
ApoA1	0.0341866	0.0290666	0.900605	0.92539
ApoB_by_ApoA1	0.0338041	0.0338185	0.973334	0.972508
Total_FA	0.0381852	0.0332471	0.904678	0.926466
Unsaturation	0.0106188	0.00855863	0.921849	0.94889
Omega_3	0.0825057	0.0638752	0.919814	0.950875
Omega_6	0.0321943	0.0281471	0.890398	0.914507
PUFA	0.0330828	0.0283884	0.89895	0.923284
MUFA	0.0478743	0.0441314	0.92297	0.933778
SFA	0.0419999	0.0365612	0.909504	0.931122
LA	0.0416487	0.0374374	0.894387	0.91293
DHA	0.09375	0.0823074	0.841662	0.879421
Omega_3_pct	0.0694065	0.0490268	0.920358	0.960029
Omega_6_pct	0.0137699	0.0135827	0.953355	0.9555
PUFA_pct	0.013267	0.0120888	0.947422	0.956312
MUFA_pct	0.0163937	0.0159329	0.956671	0.958441
SFA_pct	0.0091049	0.0077681	0.937503	0.952589
LA_pct	0.0213365	0.0201164	0.92868	0.936701
DHA_pct	0.0852679	0.0741702	0.859731	0.8873
PUFA_by_MUFA	0.0283984	0.0270227	0.948471	0.954644
Omega_6_by_Omega_3	0.0662595	0.0494296	0.886136	0.934825
Ala	0.125894	0.0634168	0.56778	0.786788
Gln	0.0622804	0.0550375	0.625405	0.652694
Gly	0.129358	0.12268	0.759628	0.769756
His	0.107082	0.0936831	0.190737	0.191019
Total_BCAA	0.0625667	0.0517115	0.816359	0.865066
Ile	0.120821	0.116742	0.716717	0.723377
Leu	0.0756442	0.0707682	0.806315	0.821677
Val	0.0584364	0.040805	0.798557	0.888787
Phe	0.129388	0.124923	0.349189	0.354
Tyr	0.0820085	0.0799254	0.708455	0.715545
Glucose	0.0514313	0.0380868	0.856039	0.910425
Lactate	0.0687067	0.0494605	0.865483	0.928051
Pyruvate	0.0950707	0.0926024	0.84515	0.846664
Citrate	0.0775079	0.0735566	0.648625	0.66055
bOHbutyrate	0.21393	0.204224	0.887028	0.905717
Acetate	0.291791	0.277238	0.345132	0.350362
Acetoacetate	0.397669	0.396675	0.711221	0.713421
Acetone	0.136776	0.126019	0.413124	0.459829
Creatinine	0.0657877	0.0620857	0.739364	0.758552
Albumin	0.0354814	0.0318174	0.551109	0.591727
GlycA	0.0419131	0.030778	0.807518	0.887065
XXL_VLDL_P	0.253685	0.24848	0.938432	0.937349
XXL_VLDL_L	0.220429	0.215393	0.933501	0.930839
XXL_VLDL_PL	0.333264	0.33026	0.933202	0.932529
XXL_VLDL_C	0.155842	0.153498	0.948086	0.949143
XXL_VLDL_CE	0.165062	0.1607	0.951652	0.951133
XXL_VLDL_FC	0.198527	0.194242	0.930162	0.932365
XXL_VLDL_TG	0.367029	0.361833	0.923806	0.917287
XL_VLDL_P	0.0936966	0.0942266	0.961373	0.962256
XL_VLDL_L	0.0896866	0.0901869	0.96069	0.961305
XL_VLDL_PL	0.172785	0.172323	0.957829	0.958979
XL_VLDL_C	0.0798416	0.0796161	0.961307	0.962857
XL_VLDL_CE	0.075542	0.0750075	0.958779	0.961104
XL_VLDL_FC	0.116101	0.115244	0.956557	0.957666
XL_VLDL_TG	0.118284	0.119089	0.962135	0.962028
L_VLDL_P	0.0695043	0.0697156	0.957018	0.958462
L_VLDL_L	0.0696133	0.0700185	0.951084	0.952729
L_VLDL_PL	0.120945	0.121381	0.961305	0.962246
L_VLDL_C	0.0748989	0.074706	0.955603	0.95753
L_VLDL_CE	0.078007	0.0777535	0.949679	0.951009
L_VLDL_FC	0.0737437	0.0736944	0.95886	0.96143
L_VLDL_TG	0.0760678	0.0761192	0.943013	0.943925
M_VLDL_P	0.0594958	0.0571406	0.938163	0.943182
M_VLDL_L	0.0584833	0.0549254	0.935948	0.943154
M_VLDL_PL	0.0611618	0.0589141	0.941725	0.946332
M_VLDL_C	0.0647324	0.0603755	0.944624	0.953103
M_VLDL_CE	0.0840849	0.0803694	0.948065	0.955727
M_VLDL_FC	0.0631785	0.0603046	0.941683	0.947085
M_VLDL_TG	0.0644493	0.0627314	0.929073	0.934481
S_VLDL_P	0.0453896	0.0452812	0.951468	0.95227
S_VLDL_L	0.0461038	0.0436232	0.946903	0.952433
S_VLDL_PL	0.0484617	0.0474635	0.944431	0.944832
S_VLDL_C	0.0518951	0.0487365	0.946265	0.952392
S_VLDL_CE	0.0531669	0.0508591	0.948762	0.953739
S_VLDL_FC	0.0534475	0.0492165	0.937967	0.94762
S_VLDL_TG	0.0514189	0.0516882	0.94286	0.943221
XS_VLDL_P	0.042437	0.03983	0.936219	0.943123
XS_VLDL_L	0.043292	0.0373865	0.933464	0.95239
XS_VLDL_PL	0.0429882	0.0398307	0.943182	0.949533
XS_VLDL_C	0.0496653	0.0466876	0.928173	0.936351
XS_VLDL_CE	0.0513668	0.0484407	0.928909	0.936575
XS_VLDL_FC	0.0476631	0.0428629	0.928701	0.942913
XS_VLDL_TG	0.0411092	0.0377826	0.949257	0.957256
IDL_P	0.0424258	0.0399769	0.935099	0.942929
IDL_L	0.0389936	0.0346374	0.935887	0.950024
IDL_PL	0.0351902	0.0318917	0.942671	0.953269
IDL_C	0.0431171	0.0381554	0.934786	0.94984
IDL_CE	0.0430641	0.0385179	0.935926	0.949031
IDL_FC	0.0481236	0.0431863	0.921828	0.937765
IDL_TG	0.0380942	0.0353204	0.940309	0.947567
L_LDL_P	0.0411807	0.0391811	0.932104	0.938612
L_LDL_L	0.0510491	0.0433015	0.897018	0.925545
L_LDL_PL	0.0471351	0.0394761	0.908819	0.935517
L_LDL_C	0.0544223	0.0462486	0.893857	0.92246
L_LDL_CE	0.05586	0.0478791	0.885721	0.915101
L_LDL_FC	0.0518311	0.0443786	0.913696	0.935582
L_LDL_TG	0.0441142	0.0418141	0.920329	0.927634
M_LDL_P	0.0585847	0.0537805	0.88867	0.90341
M_LDL_L	0.0603043	0.0514539	0.891275	0.917495
M_LDL_PL	0.0582573	0.0502096	0.892309	0.916871
M_LDL_C	0.0632337	0.0538605	0.889848	0.917371
M_LDL_CE	0.064621	0.0563171	0.893536	0.915646
M_LDL_FC	0.0627958	0.0520953	0.884839	0.919484
M_LDL_TG	0.0518801	0.048309	0.917808	0.927334
S_LDL_P	0.039189	0.0368873	0.930261	0.937617
S_LDL_L	0.0418373	0.0376863	0.925694	0.939649
S_LDL_PL	0.0343298	0.032882	0.939973	0.944655
S_LDL_C	0.0481354	0.0423348	0.916322	0.934289
S_LDL_CE	0.049212	0.0438376	0.91731	0.933159
S_LDL_FC	0.0501152	0.0435435	0.916343	0.935149
S_LDL_TG	0.0450336	0.0439933	0.9487	0.95165
XL_HDL_P	0.0456822	0.0436654	0.968511	0.971295
XL_HDL_L	0.0665731	0.0620457	0.964196	0.968272
XL_HDL_PL	0.136458	0.13044	0.957907	0.962491
XL_HDL_C	0.0499756	0.0477573	0.97155	0.973855
XL_HDL_CE	0.054196	0.0535544	0.976474	0.976637
XL_HDL_FC	0.0552739	0.0498544	0.922019	0.937188
XL_HDL_TG	0.0568751	0.0531887	0.934371	0.941175
L_HDL_P	0.0608005	0.0608646	0.972521	0.973001
L_HDL_L	0.0520852	0.0512818	0.972251	0.974964
L_HDL_PL	0.0526703	0.0520839	0.97499	0.977323
L_HDL_C	0.0622782	0.0629951	0.975967	0.976026
L_HDL_CE	0.0642023	0.0649549	0.97577	0.975817
L_HDL_FC	0.0691217	0.0686887	0.97521	0.975185
L_HDL_TG	0.0701894	0.0644211	0.927706	0.94029
M_HDL_P	0.0492575	0.0421403	0.9044	0.927561
M_HDL_L	0.0446517	0.0381762	0.901216	0.925632
M_HDL_PL	0.0400351	0.0348939	0.906911	0.929816
M_HDL_C	0.0515663	0.0443051	0.905283	0.927009
M_HDL_CE	0.0505556	0.0433759	0.903867	0.926487
M_HDL_FC	0.0574233	0.0497275	0.911322	0.931353
M_HDL_TG	0.0538283	0.0503095	0.941828	0.948586
S_HDL_P	0.0430463	0.036248	0.749978	0.799518
S_HDL_L	0.0397877	0.0336286	0.787741	0.833135
S_HDL_PL	0.0383316	0.031962	0.813789	0.859063
S_HDL_C	0.0455325	0.0378709	0.734162	0.790472
S_HDL_CE	0.0467016	0.0388584	0.745942	0.798411
S_HDL_FC	0.0434785	0.0380348	0.763906	0.799093
S_HDL_TG	0.0397998	0.0385115	0.956848	0.959867
XXL_VLDL_PL_pct	0.0308109	0.0337591	0.765843	0.74787
XXL_VLDL_C_pct	0.0785945	0.0818243	0.657391	0.662644
XXL_VLDL_CE_pct	0.118184	0.118281	0.541195	0.557241
XXL_VLDL_FC_pct	0.0502062	0.0568661	0.779837	0.754174
XXL_VLDL_TG_pct	0.0484863	0.0520212	0.665029	0.675718
XL_VLDL_PL_pct	0.0262514	0.0254332	0.698335	0.712393
XL_VLDL_C_pct	0.0325642	0.034193	0.9447	0.942484
XL_VLDL_CE_pct	0.0487159	0.05003	0.933863	0.931957
XL_VLDL_FC_pct	0.0322764	0.0318456	0.814968	0.818629
XL_VLDL_TG_pct	0.023557	0.0256542	0.93447	0.923952
L_VLDL_PL_pct	0.0166811	0.0160006	0.939141	0.943317
L_VLDL_C_pct	0.0308228	0.0295576	0.887705	0.895534
L_VLDL_CE_pct	0.0421191	0.0408864	0.915086	0.919404
L_VLDL_FC_pct	0.0215503	0.0208444	0.785063	0.793186
L_VLDL_TG_pct	0.0206984	0.0199905	0.879747	0.883692
M_VLDL_PL_pct	0.0150422	0.0147784	0.918177	0.920203
M_VLDL_C_pct	0.0342492	0.0331243	0.957665	0.960191
M_VLDL_CE_pct	0.0500603	0.0481113	0.963135	0.96539
M_VLDL_FC_pct	0.0238635	0.0226129	0.922943	0.929807
M_VLDL_TG_pct	0.0264127	0.0254811	0.949979	0.953415
S_VLDL_PL_pct	0.00996193	0.00931406	0.970213	0.974227
S_VLDL_C_pct	0.0203524	0.0196124	0.942248	0.945896
S_VLDL_CE_pct	0.022406	0.0213963	0.917748	0.924078
S_VLDL_FC_pct	0.0173909	0.0165148	0.971847	0.974894
S_VLDL_TG_pct	0.0245548	0.0238644	0.956159	0.959147
XS_VLDL_PL_pct	0.00986317	0.00789355	0.741494	0.818304
XS_VLDL_C_pct	0.0148967	0.0143103	0.934066	0.939905
XS_VLDL_CE_pct	0.0187549	0.0180814	0.942767	0.947829
XS_VLDL_FC_pct	0.008851	0.00885804	0.841896	0.839823
XS_VLDL_TG_pct	0.0349395	0.0337508	0.924924	0.930636
IDL_PL_pct	0.0106259	0.00956334	0.831737	0.858766
IDL_C_pct	0.00689549	0.00612448	0.933512	0.946004
IDL_CE_pct	0.00856475	0.00808969	0.917318	0.926278
IDL_FC_pct	0.020182	0.0189019	0.729851	0.754121
IDL_TG_pct	0.0341666	0.0314977	0.955513	0.961539
L_LDL_PL_pct	0.0110848	0.0105945	0.756287	0.771197
L_LDL_C_pct	0.00448903	0.00394935	0.885603	0.910094
L_LDL_CE_pct	0.00782662	0.00732316	0.715052	0.735271
L_LDL_FC_pct	0.0104208	0.010198	0.938348	0.942324
L_LDL_TG_pct	0.0320974	0.0273245	0.949463	0.963201
M_LDL_PL_pct	0.0106812	0.0106158	0.749985	0.748809
M_LDL_C_pct	0.00572038	0.00541257	0.810804	0.824118
M_LDL_CE_pct	0.0109673	0.010908	0.816193	0.814352
M_LDL_FC_pct	0.0146281	0.0135677	0.946268	0.953263
M_LDL_TG_pct	0.0345484	0.0303303	0.94395	0.956272
S_LDL_PL_pct	0.0168466	0.0145097	0.765766	0.811614
S_LDL_C_pct	0.00909646	0.00759041	0.755403	0.814837
S_LDL_CE_pct	0.0117406	0.010568	0.827778	0.853986
S_LDL_FC_pct	0.0168584	0.0148501	0.939406	0.953555
S_LDL_TG_pct	0.0316457	0.0288929	0.966221	0.971285
XL_HDL_PL_pct	0.0289616	0.0258989	0.867836	0.891404
XL_HDL_C_pct	0.0180173	0.016123	0.857636	0.884199
XL_HDL_CE_pct	0.0229983	0.0201231	0.726745	0.778496
XL_HDL_FC_pct	0.0276346	0.0279442	0.951594	0.950022
XL_HDL_TG_pct	0.0693015	0.0680879	0.926474	0.932952
L_HDL_PL_pct	0.0068344	0.00694401	0.95592	0.954662
L_HDL_C_pct	0.0140281	0.013904	0.964261	0.964094
L_HDL_CE_pct	0.0176659	0.017224	0.955428	0.956838
L_HDL_FC_pct	0.0155537	0.0141105	0.932211	0.943193
L_HDL_TG_pct	0.0649134	0.0638417	0.955865	0.957062
M_HDL_PL_pct	0.00618986	0.00531568	0.878422	0.907585
M_HDL_C_pct	0.0110432	0.00967481	0.934165	0.948509
M_HDL_CE_pct	0.0113676	0.00999145	0.934353	0.949011
M_HDL_FC_pct	0.01483	0.0137902	0.93481	0.942387
M_HDL_TG_pct	0.0522966	0.0482869	0.956071	0.962523
S_HDL_PL_pct	0.00500878	0.00406735	0.879783	0.918626
S_HDL_C_pct	0.0101053	0.00817637	0.89507	0.928454
S_HDL_CE_pct	0.0126046	0.0102291	0.905138	0.936194
S_HDL_FC_pct	0.00810265	0.00767864	0.939228	0.944039
S_HDL_TG_pct	0.0350692	0.0321306	0.968696	0.973103
HDL_C_pct	-	0.00806429	-	0.96469
HDL_CE_pct	-	0.010026	-	0.959105
HDL_CE_pct_C	-	0.00237508	-	0.949928
HDL_FC_by_CE	-	0.0105925	-	0.949721
HDL_FC_pct	-	0.00551581	-	0.977785
HDL_FC_pct_C	-	0.0082894	-	0.949928
HDL_PL_pct	-	0.00387397	-	0.940966
HDL_TG_pct	-	0.0412125	-	0.970193
IDL_CE_pct_C	-	0.00611131	-	0.696969
IDL_FC_by_CE	-	0.023263	-	0.700412
IDL_FC_pct_C	-	0.0172384	-	0.696969
L_HDL_CE_pct_C	-	0.00460321	-	0.886545
L_HDL_FC_by_CE	-	0.0203521	-	0.886313
L_HDL_FC_pct_C	-	0.0157224	-	0.886545
L_LDL_CE_pct_C	-	0.00430734	-	0.885001
L_LDL_FC_by_CE	-	0.0164828	-	0.884834
L_LDL_FC_pct_C	-	0.0121899	-	0.885001
L_VLDL_CE_pct_C	-	0.0121885	-	0.955145
L_VLDL_FC_by_CE	-	0.0261277	-	0.950321
L_VLDL_FC_pct_C	-	0.0136369	-	0.955145
LDL_C_pct	-	0.00342069	-	0.920378
LDL_CE_pct	-	0.00529763	-	0.832494
LDL_CE_pct_C	-	0.00325582	-	0.950992
LDL_FC_by_CE	-	0.0124948	-	0.951759
LDL_FC_pct	-	0.00902265	-	0.965988
LDL_FC_pct_C	-	0.00919962	-	0.950992
LDL_PL_pct	-	0.00649781	-	0.842581
LDL_TG_pct	-	0.0269448	-	0.964744
M_HDL_CE_pct_C	-	0.00214354	-	0.939999
M_HDL_FC_by_CE	-	0.0123221	-	0.939814
M_HDL_FC_pct_C	-	0.0101836	-	0.939999
M_LDL_CE_pct_C	-	0.00628856	-	0.92382
M_LDL_FC_by_CE	-	0.0230069	-	0.923912
M_LDL_FC_pct_C	-	0.0164532	-	0.92382
M_VLDL_CE_pct_C	-	0.0134795	-	0.954242
M_VLDL_FC_by_CE	-	0.0262053	-	0.945277
M_VLDL_FC_pct_C	-	0.0141131	-	0.954242
Omega_3_pct_PUFA	-	0.0488362	-	0.959971
Omega_6_pct_PUFA	-	0.00473554	-	0.959971
S_HDL_CE_pct_C	-	0.00304509	-	0.951791
S_HDL_FC_by_CE	-	0.01147	-	0.949989
S_HDL_FC_pct_C	-	0.00846012	-	0.951791
S_LDL_CE_pct_C	-	0.00542806	-	0.94754
S_LDL_FC_by_CE	-	0.0209488	-	0.949714
S_LDL_FC_pct_C	-	0.0151873	-	0.94754
S_VLDL_CE_pct_C	-	0.00687706	-	0.903445
S_VLDL_FC_by_CE	-	0.0182972	-	0.903826
S_VLDL_FC_pct_C	-	0.0114854	-	0.903445
Total_C_pct	-	0.00884214	-	0.97264
Total_CE_pct	-	0.0100729	-	0.969483
Total_CE_pct_C	-	0.00300558	-	0.883774
Total_FC_by_CE	-	0.0110308	-	0.883863
Total_FC_pct	-	0.0104862	-	0.955813
Total_FC_pct_C	-	0.00799466	-	0.883774
Total_PL_pct	-	0.0082321	-	0.965495
Total_TG_pct	-	0.0333393	-	0.977212
VLDL_C_pct	-	0.0216017	-	0.969618
VLDL_CE_pct	-	0.0272029	-	0.97143
VLDL_CE_pct_C	-	0.00651606	-	0.963476
VLDL_FC_by_CE	-	0.0156064	-	0.959925
VLDL_FC_pct	-	0.01524	-	0.956593
VLDL_FC_pct_C	-	0.00926605	-	0.963476
VLDL_PL_pct	-	0.0101804	-	0.947801
VLDL_TG_pct	-	0.0227096	-	0.966873
XL_HDL_CE_pct_C	-	0.0117189	-	0.931377
XL_HDL_FC_by_CE	-	0.038408	-	0.927053
XL_HDL_FC_pct_C	-	0.027008	-	0.931377
XL_VLDL_CE_pct_C	-	0.0239046	-	0.865991
XL_VLDL_FC_by_CE	-	0.0649777	-	0.870038
XL_VLDL_FC_pct_C	-	0.0357119	-	0.865991
XS_VLDL_CE_pct_C	-	0.0043715	-	0.951102
XS_VLDL_FC_by_CE	-	0.0136566	-	0.947575
XS_VLDL_FC_pct_C	-	0.00923328	-	0.951102
XXL_VLDL_CE_pct_C	-	0.0413689	-	0.427987
XXL_VLDL_FC_by_CE	-	0.0955276	-	0.44283
XXL_VLDL_FC_pct_C	-	0.0531911	-	0.427987
