# Supplementary material for: Quality control and removal of technical variation of NMR metabolic biomarker data in ~120,000 UK Biobank participants
Source: Sci Data. 2023 Jan 31;10:64. doi: 10.1038/s41597-023-01949-y (PMC9887579; doi:10.1038/s41597-023-01949-y)
Supplement: Supplementary file 5 — Supplementary Table 4 [file 41597_2023_1949_MOESM5_ESM.xlsx]

## Sheet: Sheet1
Biomarker	Minimum non-zero value	Offset applied prior to log transformation	Offset applied to post-qc data to prevent negative values
Clinical_LDL_C	0.038736	0.019368	3.96882e-05
Gly	6.2644e-07	3.1322e-07	1.59802e-08
bOHbutyrate	2.8065e-06	1.40325e-06	3.04619e-07
Acetate	2.13e-06	1.065e-06	1.50221e-07
Acetoacetate	1.4228e-06	7.114e-07	1.61712e-07
L_LDL_CE	1.1889e-07	5.9445e-08	5.43072e-10
L_LDL_FC	8.1063e-12	4.05315e-12	4.52489e-15
M_LDL_CE	7.6961e-12	3.84805e-12	4.42431e-14
