# Supplementary material for: Quality control and removal of technical variation of NMR metabolic biomarker data in ~120,000 UK Biobank participants
Source: Sci Data. 2023 Jan 31;10:64. doi: 10.1038/s41597-023-01949-y (PMC9887579; doi:10.1038/s41597-023-01949-y)
Supplement: Supplementary file 6 — Supplementary Table 5 [file 41597_2023_1949_MOESM6_ESM.xlsx]

## Sheet: Sheet1
Biomarker	LD block	rsid	Chr	Position	Effect allele	Frequency	Beta	SE	P-value	Gene	VEP Consequence	VEP Impact	Polyphen prediction	SIFT prediction
Alanine	72	rs66464442	1	118171801	A	0.316238	0.0307339	0.00452817	1.14842e-11	FAM46C
Alanine	73	rs561931	1	120254506	A	0.419353	0.0243657	0.0042785	1.23757e-08	HMGCS2
Alanine	107	rs2808454	1	207231751	A	0.457372	0.0536748	0.00423569	8.9619e-37	PFKFB2	Intronic	Modifier
Alanine	110	rs79687284	1	214150821	C	0.0347171	0.173592	0.0115118	2.48313e-51	PROX1
Alanine	149	rs1260326	2	27730940	T	0.395615	0.0700667	0.00430418	1.6387e-59	GCKR	Synonymous	Moderate	Benign	Tolerated
Alanine	175	rs2160387	2	65220910	C	0.427984	-0.0511935	0.00423343	1.21227e-33	SLC1A4	Intronic	Modifier
Alanine	257	rs1047891	2	211540507	A	0.315096	-0.0323988	0.00453526	9.13692e-13	CPS1	Missense	Moderate	Benign	Tolerated
Alanine	300	rs6800284	3	30758956	T	0.440392	-0.024193	0.00425369	1.29226e-08	GADL1
Alanine	325	rs2704797	3	71408090	C	0.313752	0.0275514	0.00457848	1.77582e-09	FOXP1	Intronic	Modifier
Alanine	353	rs11708067	3	123065778	G	0.2418	-0.0384818	0.00492007	5.26987e-15	ADCY5	Intronic	Modifier
Alanine	361	rs9883916	3	136208788	C	0.224983	-0.0275453	0.00504166	4.67724e-08	STAG1	Intronic	Modifier
Alanine	376	rs869467	3	160047306	C	0.482015	-0.0368391	0.00421543	2.38122e-18	IFT80	Intronic	Modifier
Alanine	458	rs9995984	4	89225088	G	0.465816	-0.0430538	0.00423312	2.74663e-24	PPM1K
Alanine	545	rs138373837	5	36219710	T	0.0237581	-0.0989763	0.0138394	8.61986e-13	NADK2	Missense	Moderate	Benign	Tolerated
Alanine	554	rs40270	5	55804552	A	0.227744	-0.0311199	0.00501866	5.63625e-10	AC022431.2
Alanine	646	rs6931514	6	20703952	G	0.262023	0.0486987	0.00479615	3.26889e-24	CDKAL1	Intronic	Modifier
Alanine	860	rs1858714	8	17378898	G	0.243954	-0.0369655	0.00490314	4.7665e-14	SLC7A2	Intronic	Modifier
Alanine	861	rs56335308	8	17419461	A	0.0273898	0.110679	0.0128882	8.99083e-18	SLC7A2	Missense	Moderate	Benign	Tolerated
Alanine	881	rs4873099	8	50025683	G	0.465734	0.0306893	0.00422088	3.59584e-13	C8orf22
Alanine	920	rs11558471	8	118185733	G	0.314856	-0.0370868	0.00453557	2.94374e-16	SLC30A8	3' UTR	Modifier
Alanine	933	rs1961984	8	140254844	G	0.0766398	0.0455804	0.00792292	8.79184e-09	KCNK9
Alanine	936	rs4251691	8	145737816	T	0.461425	-0.033552	0.00424017	2.53805e-15	RECQL4	Missense	Moderate	Benign	Tolerated
Alanine	940	rs4237150	9	4290085	C	0.402435	0.0276204	0.004291	1.22504e-10	GLIS3	Intronic	Modifier
Alanine	952	rs78432974	9	22132576	T	0.055241	-0.062262	0.00922213	1.47163e-11	CDKN2B
Alanine	1101	rs2168101	11	8255408	A	0.308403	-0.0627338	0.00470198	1.41775e-40	LMO1	Intronic	Modifier
Alanine	1108	rs3758681	11	18429450	A	0.45108	-0.0315996	0.00423431	8.53493e-14	LDHA	3' UTR	Modifier
Alanine	1118	rs4486662	11	34993938	A	0.338634	-0.0266851	0.00446891	2.36108e-09	PDHX	Intronic	Modifier
Alanine	1132	rs56819409	11	66242206	T	0.047438	0.0590494	0.0100395	4.07268e-09	PELI3	Intronic	Modifier
Alanine	1183	rs76895963	12	4384844	G	0.0205701	-0.116039	0.01638	1.4067e-12	CCND2	Intronic	Modifier
Alanine	1195	rs11045819	12	21329813	A	0.161526	0.0327862	0.00572732	1.03985e-08	SLCO1B1	Missense	Moderate	Benign	Tolerated
Alanine	1208	rs12311710	12	47152084	T	0.207718	0.0760944	0.00518834	1.17544e-48	SLC38A4
Alanine	1214	rs2933243	12	56860577	A	0.183218	0.100436	0.00543219	3.29534e-76	SPRYD4
Alanine	1215	rs11172134	12	57645789	A	0.201531	-0.0296408	0.00525591	1.70942e-08	R3HDM2	Intronic	Modifier
Alanine	1216	rs74093341	12	59945201	A	0.126017	0.0588435	0.00653274	2.14092e-19	RP11-272B17.2
Alanine	1254	rs2017594	12	122631208	G	0.195711	0.0370251	0.00537182	5.51188e-12	MLXIP	3' UTR	Modifier
Alanine	1261	rs11610045	12	133063768	A	0.493061	0.0328094	0.00420859	6.45506e-15	FBRSL1
Alanine	1357	rs11628726	14	75332274	A	0.31835	0.0288506	0.00453016	1.91562e-10	PROX2
Alanine	1406	rs339969	15	60883281	C	0.383837	-0.0248255	0.00433214	1.00367e-08	RORA	Intronic	Modifier
Alanine	1465	rs8056893	16	68304392	C	0.266813	0.0358511	0.00477762	6.23735e-14	SLC7A6	Intronic	Modifier
Alanine	1466	rs8061221	16	70078960	G	0.254422	-0.0686509	0.00483454	1.00392e-45	PDPR
Alanine	1508	rs35635959	17	40772288	C	0.28473	0.030054	0.00466804	1.2135e-10	TUBG1
Alanine	1529	rs59125977	17	79644042	G	0.167271	-0.043151	0.00564446	2.10863e-14	ARL16
Alanine	1530	rs6502090	17	80187608	G	0.356669	0.0260032	0.00442006	4.04036e-09	SLC16A3
Alanine	1593	rs8107974	19	19388500	T	0.0756208	-0.049066	0.0079776	7.75175e-10	SUGP1	Intronic	Modifier
Alanine	1611	rs499765	19	49266390	G	0.338888	-0.0247792	0.00449828	3.62502e-08	FGF21
Alanine	1668	rs73201506	21	33044408	G	0.0459774	0.0575895	0.0100868	1.13658e-08	SCAF4	Synonymous	Low
Alanine	1682	rs2854643	22	19189706	T	0.369109	-0.0388155	0.00435383	4.93856e-19	CLTCL1	Intronic	Modifier
Albumin	24	rs61779331	1	39970928	A	0.2275	-0.0299832	0.00504677	2.84027e-09	BMP8A	Intronic	Modifier
Albumin	41	rs57274629	1	66110292	G	0.357573	0.0322486	0.00445457	4.53524e-13	PDE4B
Albumin	77	rs9616	1	154555733	T	0.293948	0.0288581	0.00463536	4.81282e-10	ADAR	3' UTR	Modifier
Albumin	78	rs11589479	1	155033308	A	0.166963	0.0409245	0.0056726	5.4513e-13	ADAM15	Splice region	Low
Albumin	81	rs10737488	1	161619363	C	0.0790918	0.0573364	0.00793836	5.12979e-13	FCGR2B	Intronic	Modifier
Albumin	110	rs79687284	1	214150821	C	0.0346819	0.0632887	0.0115613	4.40514e-08	PROX1
Albumin	149	rs1260326	2	27730940	T	0.395563	0.0524052	0.00431781	7.07131e-34	GCKR	Missense	Moderate	Benign	Tolerated
Albumin	199	rs6722922	2	113841515	T	0.389913	-0.0236808	0.00433557	4.71878e-08	IL1F10
Albumin	233	rs401131	2	165609394	G	0.219249	-0.02811	0.00511699	3.94966e-08	COBLL1	Intronic	Modifier
Albumin	286	rs11128594	3	12303417	G	0.194241	-0.0381565	0.00534316	9.31108e-13	PPARG
Albumin	317	rs79249947	3	59509833	C	0.0225497	-0.0792717	0.0145199	4.78476e-08	FHIT
Albumin	403	rs13108218	4	3443931	A	0.383939	0.0313204	0.00437734	8.41201e-13	HGFAC	Intronic	Modifier
Albumin	449	rs55881006	4	74222782	A	0.0338032	-0.0705792	0.0116957	1.59842e-09	ALB
Albumin	564	rs6871112	5	72125370	C	0.460137	0.0423363	0.00422713	1.33537e-23	TNPO1	Intronic	Modifier
Albumin	665	rs7755223	6	44055333	G	0.20338	-0.0305543	0.00528523	7.44252e-09	MRPL14
Albumin	720	rs9389268	6	135419631	G	0.260532	0.0322573	0.00483752	2.60256e-11	HBS1L	Intronic	Modifier
Albumin	836	rs114949263	7	150498245	C	0.111342	0.057785	0.00673112	9.21934e-18	TMEM176B	5' UTR	Modifier
Albumin	854	rs1461729	8	9187242	A	0.101032	-0.0633805	0.0070109	1.58745e-19	RP11-10A14.4
Albumin	1024	rs4748327	10	16919394	A	0.016652	-0.0921766	0.0165588	2.60321e-08	CUBN	Intronic	Modifier
Albumin	1124	rs3740688	11	47380340	G	0.455169	-0.0291467	0.00423857	6.16453e-12	SPI1	Missense	Moderate	Benign	Deleterious (low confidence)
Albumin	1133	rs631695	11	69283303	T	0.417817	-0.024188	0.00427836	1.57529e-08	CCND1
Albumin	1166	rs633683	11	118504742	T	0.401968	-0.0241181	0.0043149	2.28281e-08	TREH
Albumin	1214	rs2657879	12	56865338	G	0.182399	0.0329485	0.00545799	1.57754e-09	GLS2	Missense	Moderate	Benign	Tolerated
Albumin	1246	rs17696736	12	112486818	G	0.43043	-0.0268762	0.00427494	3.2505e-10	NAA25	Intronic	Modifier
Albumin	1253	rs2245407	12	121423998	A	0.0701392	-0.0466059	0.00826632	1.72413e-08	HNF1A	Intronic	Modifier
Albumin	1371	rs28929474	14	94844947	T	0.0200541	0.473663	0.0150254	3.81066e-217	SERPINA1	Missense	Moderate	Probably damaging	Tolerated
Albumin	1394	rs28364531	15	42701374	T	0.017954	0.0931178	0.0160033	5.94881e-09	ZNF106
Albumin	1395	rs139974673	15	44027885	C	0.0257424	0.132317	0.013351	3.82648e-23	PDIA3
Albumin	1396	rs143573049	15	44355362	G	0.0246055	0.119868	0.0136271	1.43417e-18	FRMD5	Intronic	Modifier
Albumin	1415	rs16969422	15	78326199	C	0.206681	-0.0338769	0.00521427	8.23e-11	TBC1D2B	Intronic	Modifier
Albumin	1485	rs8077638	17	1640793	T	0.217635	0.0449453	0.00513415	2.08401e-18	SERPINF2
Albumin	1490	rs72829457	17	7568327	T	0.116272	0.0505725	0.00666972	3.41901e-14	TP53	Intronic	Modifier
Albumin	1498	rs34562254	17	16842991	A	0.0985082	-0.054367	0.007057	1.32984e-14	TNFRSF13B	Missense	Moderate	Possibly damaging	Tolerated (low confidence)
Albumin	1508	rs61653336	17	40296923	A	0.165167	-0.0432747	0.00568967	2.85299e-14	RAB5C	Intronic	Modifier
Albumin	1508	rs61653336	17	40296923	A	0.165167	-0.0432747	0.00568967	2.85299e-14	CTD-2132N18.3	Intronic	Modifier
Albumin	1522	rs77542162	17	67081278	G	0.0227589	-0.161093	0.0141714	6.30812e-30	ABCA6	Missense	Moderate	Probably damaging	Deleterious
Albumin	1562	rs7241148	18	57181588	A	0.255874	0.0294243	0.00484233	1.23257e-09	CCBE1	Intronic	Modifier
Albumin	1564	rs34284056	18	60203855	A	0.275209	0.0270001	0.00474705	1.29036e-08	ZCCHC2	Intronic	Modifier
Albumin	1593	rs11086109	19	18511230	C	0.47236	-0.0287606	0.00428416	1.91249e-11	LRRC25
Albumin	1602	rs45512696	19	35550878	T	0.174554	0.0741624	0.00557732	2.58404e-40	HPN	Synonymous	Low
Albumin	1612	rs10419198	19	50038017	T	0.253008	-0.0643264	0.004842	3.03529e-40	RCN3	Intronic	Modifier
Albumin	1629	rs112026770	20	16562106	A	0.147888	-0.0328233	0.00596717	3.79245e-08	SNRPB2
