# Supplementary material for: Quality control and removal of technical variation of NMR metabolic biomarker data in ~120,000 UK Biobank participants
Source: Sci Data. 2023 Jan 31;10:64. doi: 10.1038/s41597-023-01949-y (PMC9887579; doi:10.1038/s41597-023-01949-y)
Supplement: Supplementary file 7 — Supplementary Table 6 [file 41597_2023_1949_MOESM7_ESM.xlsx]

## Sheet: Sheet1
	Coronary Artery Disease (N=95,790 samples; 2,717 cases)								Stroke (N=95,623 samples; 1,366 cases)
	Post-QC data				Original data				Post-QC data				Original data
Biomarker	HR	L95	U95	P-value	HR	L95	U95	P-value	HR	L95	U95	P-value	HR	L95	U95	P-value
M_HDL_TG_pct	1.26714	1.23734	1.29765	1.12527e-84	1.26897	1.23925	1.29941	2.21734e-86	1.10439	1.04746	1.16441	0.000235837	1.10124	1.04493	1.16058	0.000316783
M_HDL_CE	0.899115	0.889205	0.909134	6.56508e-79	0.897569	0.887338	0.907917	3.17347e-76	0.912622	0.887494	0.938461	1.37534e-10	0.913465	0.886458	0.941294	3.39794e-09
M_HDL_C	0.891933	0.881327	0.902666	2.42434e-78	0.890448	0.879442	0.901591	1.06304e-74	0.908747	0.880832	0.937548	1.84369e-09	0.91044	0.880214	0.941704	5.13151e-08
ApoB_by_ApoA1	1.46174	1.40122	1.52487	2.59744e-69	1.45372	1.39404	1.51596	1.63911e-68	1.05534	1.00076	1.1129	0.0468161	1.05189	0.997996	1.10869	0.0594017
Total_FC_by_CE	1.42508	1.36948	1.48293	3.59807e-68	-	-	-	-	1.13526	1.0763	1.19744	3.12325e-06	-	-	-	-
Total_FC_pct_C	1.42508	1.36948	1.48293	3.59807e-68	-	-	-	-	1.13526	1.0763	1.19744	3.12325e-06	-	-	-	-
Total_CE_pct_C	0.701717	0.674343	0.730203	3.59807e-68	-	-	-	-	0.880856	0.835112	0.929105	3.12325e-06	-	-	-	-
M_HDL_P	0.836321	0.819565	0.853419	3.92848e-67	0.835819	0.818085	0.853938	2.24911e-60	0.892318	0.848965	0.937884	7.33893e-06	0.901283	0.856533	0.948372	6.33407e-05
L_HDL_PL	0.830614	0.813176	0.848425	6.91369e-66	0.830591	0.812994	0.848568	9.77111e-65	0.951741	0.901614	1.00465	0.0731678	0.954023	0.903694	1.00715	0.0887247
GlycA	1.40409	1.35043	1.45989	2.54539e-65	1.38806	1.33613	1.442	9.39549e-64	1.13548	1.07854	1.19543	1.29761e-06	1.1362	1.08008	1.19523	7.76682e-07
L_HDL_CE	0.813261	0.793924	0.833069	1.34025e-63	0.814103	0.794539	0.834148	1.10614e-61	0.92802	0.880573	0.978024	0.00527318	0.930962	0.883263	0.981237	0.00767994
M_HDL_FC	0.871119	0.856838	0.885638	3.70426e-60	0.870491	0.855396	0.885852	1.84631e-54	0.906868	0.866742	0.948851	2.29736e-05	0.913779	0.871045	0.958609	0.000224416
Total_PL_pct	0.696702	0.667178	0.727532	3.8012e-60	-	-	-	-	0.977961	0.926085	1.03274	0.422895	-	-	-	-
L_HDL_TG_pct	1.23388	1.203	1.26555	2.13253e-59	1.2334	1.2025	1.2651	4.78629e-59	1.08546	1.03205	1.14163	0.00144543	1.08043	1.02734	1.13626	0.00261938
L_HDL_C	0.80669	0.785657	0.828287	3.56212e-57	0.80794	0.786649	0.829806	3.20254e-55	0.934631	0.88607	0.985853	0.0130158	0.937891	0.88909	0.98937	0.018675
S_VLDL_CE	1.43543	1.37291	1.50081	5.6111e-57	1.43176	1.36991	1.49641	3.98972e-57	1.02687	0.973708	1.08294	0.328221	1.02689	0.974023	1.08262	0.325149
S_VLDL_P	1.39881	1.34099	1.45912	9.54559e-55	1.39576	1.33852	1.45545	6.53366e-55	1.02685	0.974188	1.08237	0.3239	1.02666	0.974175	1.08196	0.32579
HDL_CE	0.717982	0.688675	0.748537	9.77782e-55	0.726822	0.697253	0.757646	3.11556e-51	0.879374	0.832106	0.929326	5.11331e-06	0.888929	0.84164	0.938874	2.42771e-05
S_VLDL_L	1.40266	1.34388	1.464	3.86832e-54	1.39692	1.3391	1.45724	3.52349e-54	1.02238	0.969596	1.07803	0.413211	1.0214	0.969128	1.0765	0.429486
M_HDL_C_pct	0.937065	0.929362	0.944832	9.5369e-54	0.9365	0.928836	0.944227	3.40173e-55	0.942743	0.924979	0.960847	1.23813e-09	0.942705	0.924734	0.961025	1.87677e-09
VLDL_P	1.39312	1.33557	1.45315	1.54918e-53	1.39201	1.33528	1.45116	9.94408e-55	1.02802	0.975098	1.08381	0.305474	1.03487	0.982053	1.09054	0.199683
S_VLDL_C	1.40732	1.34716	1.47017	4.91789e-53	1.40202	1.3427	1.46396	5.60487e-53	1.01383	0.961692	1.06878	0.610209	1.01545	0.963628	1.07006	0.566153
XL_VLDL_CE	1.50947	1.4317	1.59147	1.49125e-52	1.50966	1.43228	1.59123	4.06058e-53	1.01758	0.963056	1.07518	0.535169	1.01966	0.965036	1.07738	0.488263
VLDL_PL	1.40037	1.34094	1.46243	2.62244e-52	1.40365	1.34476	1.46512	3.13605e-54	1.02892	0.975514	1.08525	0.294489	1.0329	0.979663	1.08902	0.230573
S_VLDL_PL	1.3945	1.33569	1.4559	1.09823e-51	1.38865	1.33074	1.44909	1.46808e-51	1.00285	0.951523	1.05694	0.915514	1.00678	0.955525	1.06079	0.799812
VLDL_FC	1.39956	1.33985	1.46194	1.37871e-51	1.40078	1.34169	1.46247	5.06699e-53	1.02273	0.969557	1.07882	0.409329	1.02447	0.971685	1.08012	0.370409
VLDL_C	1.39817	1.33843	1.46057	3.80014e-51	1.39706	1.33812	1.45859	3.25019e-52	1.02124	0.968353	1.07703	0.438482	1.02284	0.970408	1.07811	0.400242
S_HDL_TG_pct	1.3887	1.33017	1.4498	1.6367e-50	1.39119	1.333	1.45191	8.15306e-52	1.1133	1.05478	1.17507	9.78926e-05	1.10564	1.04812	1.16631	0.000229457
XS_VLDL_PL	1.36127	1.30722	1.41756	2.48798e-50	1.36691	1.31287	1.42317	4.35082e-52	1.08004	1.02465	1.13843	0.00415209	1.08705	1.0315	1.1456	0.00181693
L_VLDL_CE	1.46376	1.39223	1.53895	3.00785e-50	1.4636	1.39242	1.53842	1.09336e-50	1.00115	0.948496	1.05673	0.966732	1.00306	0.950283	1.05878	0.911678
L_VLDL_C	1.45483	1.3847	1.52852	5.0532e-50	1.45552	1.38574	1.52883	1.09347e-50	1.00772	0.954423	1.064	0.781405	1.00955	0.956167	1.06592	0.73164
L_LDL_TG	1.32503	1.27676	1.37512	5.5957e-50	1.32432	1.27647	1.37396	1.32961e-50	1.10665	1.05191	1.16423	9.02266e-05	1.10703	1.05276	1.1641	7.3527e-05
XL_VLDL_C	1.46922	1.3961	1.54617	2.2696e-49	1.47236	1.39947	1.54905	1.99071e-50	1.02128	0.966432	1.07924	0.454679	1.0231	0.96823	1.08109	0.416759
LDL_TG	1.32079	1.27284	1.37054	3.17663e-49	1.32092	1.27342	1.37019	3.51802e-50	1.09824	1.04399	1.15531	0.000288415	1.09641	1.04271	1.15288	0.000327655
VLDL_CE	1.38248	1.32384	1.44371	1.39827e-48	1.38077	1.32289	1.44119	2.40665e-49	1.01965	0.967192	1.07495	0.470232	1.02013	0.968122	1.07493	0.45541
L_VLDL_FC	1.43932	1.37076	1.5113	1.93464e-48	1.43996	1.37173	1.51157	4.6107e-49	1.01273	0.958985	1.06949	0.649308	1.01395	0.960164	1.07074	0.618453
M_LDL_TG	1.31638	1.26867	1.36589	3.13303e-48	1.31596	1.2686	1.3651	8.57498e-49	1.08313	1.02964	1.1394	0.00199853	1.08244	1.02928	1.13835	0.00204834
HDL_C	0.725508	0.69486	0.757508	4.28478e-48	0.735724	0.704969	0.76782	4.57077e-45	0.88527	0.837153	0.936152	1.92125e-05	0.897522	0.849366	0.948409	0.000121774
HDL_TG_pct	1.3659	1.30966	1.42454	7.11705e-48	-	-	-	-	1.10451	1.04715	1.16502	0.000259194	-	-	-	-
VLDL_L	1.36774	1.31085	1.4271	2.62198e-47	1.3673	1.3113	1.4257	1.1483e-48	1.0264	0.973058	1.08266	0.33863	1.02646	0.97385	1.08192	0.330587
M_HDL_PL	0.879201	0.863851	0.894823	1.49857e-46	0.878206	0.86211	0.894603	4.42148e-43	0.915576	0.874016	0.959111	0.000198139	0.923182	0.879153	0.969415	0.00134686
M_VLDL_L	1.37175	1.3135	1.43259	3.07111e-46	1.36581	1.30873	1.42538	1.81614e-46	0.985799	0.935254	1.03908	0.594313	0.987794	0.937632	1.04064	0.644173
HDL_CE_pct_C	0.80396	0.780186	0.828458	4.61273e-46	-	-	-	-	0.873677	0.834031	0.915206	1.20122e-08	-	-	-	-
HDL_FC_by_CE	1.24384	1.20706	1.28175	4.61273e-46	-	-	-	-	1.14459	1.09265	1.199	1.20122e-08	-	-	-	-
HDL_FC_pct_C	1.24384	1.20706	1.28175	4.61273e-46	-	-	-	-	1.14459	1.09265	1.199	1.20122e-08	-	-	-	-
M_VLDL_P	1.37016	1.31206	1.43084	4.83474e-46	1.36639	1.30895	1.42636	4.79628e-46	0.986018	0.93583	1.0389	0.597302	0.989196	0.938996	1.04208	0.682689
M_HDL_CE_pct	0.94517	0.937861	0.952535	5.2881e-46	0.944639	0.937396	0.951938	1.18118e-47	0.949353	0.93314	0.965848	3.34273e-09	0.949125	0.932907	0.965625	2.88875e-09
L_HDL_L	0.738978	0.708697	0.770554	1.41584e-45	0.744194	0.713834	0.775845	6.06752e-44	0.937805	0.886754	0.991795	0.0245467	0.944918	0.893694	0.999078	0.0463272
IDL_TG	1.31302	1.26447	1.36343	1.45812e-45	1.31738	1.26904	1.36755	2.38393e-47	1.10925	1.05413	1.16725	6.69415e-05	1.11129	1.05649	1.16894	4.32085e-05
MUFA_pct	1.31544	1.26643	1.36633	1.74684e-45	1.3143	1.2658	1.36466	4.75503e-46	1.15199	1.09475	1.21223	5.2981e-08	1.14387	1.08756	1.20309	1.79622e-07
M_VLDL_PL	1.37945	1.31907	1.44258	4.49748e-45	1.37729	1.31755	1.43973	1.85094e-45	0.990956	0.941662	1.04283	0.727103	0.99474	0.945159	1.04692	0.839799
L_VLDL_P	1.38462	1.323	1.4491	1.3289e-44	1.38477	1.32356	1.44882	3.19984e-45	1.00851	0.955851	1.06406	0.756853	1.01153	0.958785	1.06718	0.674776
XL_VLDL_FC	1.42814	1.35851	1.50134	2.25845e-44	1.43132	1.36175	1.50444	3.45839e-45	1.02082	0.965903	1.07885	0.465204	1.02189	0.966961	1.07994	0.442366
HDL_size	0.710208	0.676662	0.745416	1.0832e-43	0.712425	0.678803	0.747713	5.31307e-43	0.980732	0.927387	1.03714	0.495339	0.982468	0.929046	1.03896	0.535232
TG_by_PG	1.35213	1.29559	1.41114	1.41312e-43	1.35207	1.29617	1.41037	1.48159e-44	1.0645	1.00823	1.12392	0.0240798	1.05844	1.00326	1.11664	0.0375897
XS_VLDL_P	1.33296	1.27977	1.38836	1.61793e-43	1.33698	1.28399	1.39216	5.41274e-45	1.06489	1.01034	1.12238	0.0191177	1.07289	1.01817	1.13056	0.00843883
S_LDL_P	1.33113	1.27825	1.38619	1.65628e-43	1.32416	1.27206	1.37839	8.93878e-43	1.00622	0.955495	1.05964	0.814243	1.011	0.960257	1.06442	0.677124
S_VLDL_FC	1.35021	1.29396	1.40891	1.69863e-43	1.34544	1.28996	1.40329	2.16176e-43	0.98879	0.938814	1.04143	0.670081	0.994079	0.944109	1.04669	0.821452
L_VLDL_L	1.3743	1.31318	1.43826	1.03952e-42	1.37323	1.31267	1.43658	3.21633e-43	0.995842	0.944073	1.05045	0.878406	0.999889	0.947992	1.05463	0.99673
XL_VLDL_P	1.42393	1.35358	1.49793	1.49446e-42	1.42404	1.35405	1.49764	5.19085e-43	1.01466	0.960223	1.07218	0.605007	1.01758	0.963048	1.07521	0.535111
XS_VLDL_TG	1.31167	1.26159	1.36375	1.79325e-42	1.31634	1.26634	1.36832	5.47736e-44	1.08676	1.03217	1.14425	0.00155681	1.08699	1.03262	1.14422	0.00144142
XS_VLDL_L	1.32988	1.27657	1.38542	1.82746e-42	1.33622	1.28308	1.39156	1.59238e-44	1.06738	1.01229	1.12546	0.015882	1.07336	1.01835	1.13135	0.00835474
XS_VLDL_FC	1.32929	1.27598	1.38484	2.66546e-42	1.33277	1.27965	1.38809	1.4082e-43	1.0608	1.00616	1.11841	0.028705	1.06826	1.01352	1.12597	0.0138854
ApoB	1.32541	1.27254	1.38048	6.57624e-42	1.31564	1.26383	1.36956	7.52788e-41	0.991692	0.941946	1.04407	0.750709	0.995623	0.946021	1.04783	0.866405
L_HDL_P	0.775592	0.747574	0.804661	9.42017e-42	0.777472	0.749343	0.806658	7.18604e-41	0.93702	0.886841	0.990039	0.0205338	0.939621	0.88932	0.992767	0.0265172
HDL_CE_pct	0.792507	0.766241	0.819673	1.13915e-41	-	-	-	-	0.887019	0.845581	0.930486	9.03315e-07	-	-	-	-
S_LDL_TG	1.29198	1.24464	1.34112	3.08645e-41	1.29363	1.24652	1.34253	4.00578e-42	1.06308	1.0104	1.11849	0.0183151	1.06129	1.00886	1.11643	0.0213694
PUFA_by_MUFA	0.781891	0.754255	0.810539	5.95204e-41	0.782764	0.755341	0.811184	2.66907e-41	0.863554	0.822066	0.907136	5.22714e-09	0.869438	0.828009	0.91294	1.9488e-08
S_LDL_CE	1.32374	1.27044	1.37927	8.44072e-41	1.31182	1.25969	1.3661	2.52901e-39	0.975155	0.926275	1.02661	0.337608	0.977632	0.928911	1.02891	0.385748
L_HDL_FC_pct_C	1.10906	1.09236	1.12601	8.50401e-41	-	-	-	-	1.09916	1.06905	1.13012	2.54727e-11	-	-	-	-
L_HDL_FC_by_CE	1.10906	1.09236	1.12601	8.50401e-41	-	-	-	-	1.09916	1.06905	1.13012	2.54727e-11	-	-	-	-
L_HDL_CE_pct_C	0.901667	0.888093	0.915449	8.50401e-41	-	-	-	-	0.909787	0.884861	0.935414	2.54727e-11	-	-	-	-
XL_VLDL_L	1.39057	1.32493	1.45947	9.91462e-41	1.39212	1.32683	1.46062	1.58739e-41	1.01497	0.960974	1.07201	0.594125	1.01776	0.963762	1.07478	0.526806
M_VLDL_FC	1.34818	1.29026	1.40871	1.46103e-40	1.34533	1.28808	1.40513	9.289e-41	0.981973	0.932339	1.03425	0.49183	0.988316	0.938525	1.04075	0.655874
S_HDL_TG	1.33142	1.27643	1.38878	2.28697e-40	1.33109	1.27643	1.38808	9.08398e-41	1.04968	0.996054	1.10619	0.0699553	1.05016	0.996627	1.10656	0.0667438
LDL_P	1.31509	1.26292	1.36941	3.774e-40	1.30509	1.25405	1.35821	4.20867e-39	0.981479	0.93245	1.03309	0.474614	0.984397	0.935588	1.03575	0.544461
M_HDL_PL_pct	1.30925	1.25793	1.36265	7.78874e-40	1.30339	1.25295	1.35585	1.48434e-39	1.15114	1.08981	1.21593	4.69925e-07	1.14268	1.08253	1.20618	1.33802e-06
MUFA	1.28752	1.2401	1.33675	8.81123e-40	1.28566	1.23875	1.33434	4.54299e-40	1.07093	1.01772	1.12692	0.00839859	1.06949	1.01672	1.125	0.0092612
M_VLDL_TG	1.32626	1.27178	1.38306	9.3029e-40	1.32498	1.27112	1.38112	2.61881e-40	0.985221	0.935048	1.03809	0.576635	0.987839	0.937668	1.04069	0.645462
S_LDL_L	1.31287	1.26049	1.36742	3.13028e-39	1.30093	1.24975	1.35421	9.05736e-38	0.979046	0.930216	1.03044	0.417214	0.981327	0.932669	1.03252	0.467546
L_VLDL_PL	1.60285	1.49276	1.72106	1.30478e-38	1.60764	1.49779	1.72555	1.76725e-39	0.995527	0.942835	1.05117	0.871655	0.997355	0.944414	1.05326	0.92417
L_LDL_P	1.30014	1.24948	1.35285	2.56211e-38	1.29183	1.24207	1.34358	2.22392e-37	0.974095	0.925943	1.02475	0.310251	0.977299	0.929283	1.0278	0.371664
XXL_VLDL_CE	1.38157	1.31557	1.45088	2.64463e-38	1.38024	1.3144	1.44938	3.389e-38	1.05769	1.00089	1.11772	0.0464318	1.05547	0.998881	1.11527	0.0548408
Total_TG	1.30233	1.2512	1.35555	3.19485e-38	1.30298	1.25252	1.35546	2.09345e-39	1.03786	0.98492	1.09365	0.164172	1.03623	0.984034	1.09119	0.177157
XL_VLDL_PL	1.53106	1.43431	1.63435	1.89759e-37	1.53554	1.43879	1.6388	3.63473e-38	0.998562	0.944045	1.05623	0.959943	1.00061	0.945907	1.05849	0.982917
XS_VLDL_PL_pct	1.27794	1.23061	1.32709	3.67428e-37	1.2791	1.23134	1.32871	7.7133e-37	1.13158	1.07577	1.19029	1.6664e-06	1.12655	1.07089	1.1851	4.03652e-06
S_VLDL_TG	1.30439	1.25198	1.35899	5.87008e-37	1.30666	1.25449	1.36101	7.02948e-38	1.02607	0.97396	1.08096	0.333196	1.02478	0.972868	1.07946	0.356084
DHA_pct	0.803894	0.777153	0.831555	1.16664e-36	0.809784	0.783034	0.837448	7.94692e-35	0.886261	0.844974	0.929566	7.02636e-07	0.892054	0.850881	0.93522	2.16051e-06
VLDL_TG	1.30539	1.25248	1.36053	1.5496e-36	1.30374	1.25141	1.35825	6.63766e-37	1.01364	0.961652	1.06844	0.614055	1.01725	0.965463	1.07182	0.521134
HDL_L	0.756725	0.724629	0.790242	1.95289e-36	0.769591	0.737345	0.803247	3.90579e-33	0.903343	0.8539	0.955649	0.00040076	0.917183	0.867728	0.969457	0.00223708
M_LDL_CE	1.31178	1.25726	1.36865	5.0248e-36	1.29785	1.24473	1.35323	2.22424e-34	0.964411	0.91607	1.0153	0.167231	0.967205	0.918977	1.01796	0.201348
XXL_VLDL_C	1.35164	1.28884	1.4175	2.2123e-35	1.35201	1.28929	1.41778	1.49502e-35	1.04851	0.99276	1.1074	0.0892636	1.04772	0.99209	1.10647	0.0939986
HDL_C_pct	0.796978	0.768925	0.826054	2.24019e-35	-	-	-	-	0.897725	0.854629	0.942994	1.72034e-05	-	-	-	-
M_LDL_L	1.30098	1.24771	1.35653	5.92734e-35	1.28721	1.23536	1.34123	2.31299e-33	0.965147	0.91693	1.0159	0.174877	0.969043	0.920924	1.01968	0.226232
M_HDL_L	0.778424	0.748013	0.810073	7.1525e-35	0.789828	0.759045	0.821859	2.82091e-31	0.897896	0.850891	0.947497	8.6438e-05	0.908088	0.860951	0.957805	0.00039241
M_LDL_P	1.29532	1.24301	1.34984	8.8214e-35	1.28577	1.23426	1.33944	1.96945e-33	0.985077	0.935608	1.03716	0.567349	0.988131	0.938639	1.04023	0.648817
S_LDL_C	1.29248	1.24045	1.34669	1.9304e-34	1.28005	1.22921	1.33298	7.14926e-33	0.96565	0.917739	1.01606	0.178226	0.96872	0.920897	1.01903	0.218583
S_LDL_PL	1.28582	1.23498	1.33875	2.60309e-34	1.28299	1.23264	1.33541	3.16716e-34	0.984278	0.935789	1.03528	0.538692	0.98871	0.940097	1.03984	0.658928
M_LDL_PL	1.29489	1.24223	1.34979	3.1574e-34	1.28284	1.23141	1.33642	8.18135e-33	0.966064	0.918012	1.01663	0.184728	0.968867	0.920913	1.01932	0.222006
XL_VLDL_TG	1.36439	1.29722	1.43505	1.67591e-33	1.36485	1.298	1.43514	6.50477e-34	0.995869	0.943727	1.05089	0.880081	0.998681	0.94638	1.05387	0.961645
Remnant_C	1.29128	1.23873	1.34606	1.73809e-33	1.28654	1.2351	1.34013	1.04115e-33	0.993874	0.943393	1.04706	0.817277	1.00048	0.950264	1.05335	0.985438
L_VLDL_TG	1.3073	1.25158	1.3655	1.78496e-33	1.30622	1.25106	1.36382	6.92083e-34	0.979787	0.929689	1.03259	0.445746	0.984146	0.933849	1.03715	0.550446
XL_HDL_TG_pct	1.25043	1.2055	1.29703	5.00504e-33	1.25444	1.20924	1.30132	9.6768e-34	1.04475	0.991968	1.10034	0.097911	1.04358	0.990993	1.09895	0.105889
L_HDL_FC	0.843477	0.820211	0.867402	8.45051e-33	0.844828	0.821336	0.868992	1.01557e-31	0.966515	0.915637	1.02022	0.217051	0.969528	0.918372	1.02353	0.263188
HDL_PL	0.772689	0.740367	0.806422	2.78538e-32	0.782697	0.750206	0.816595	9.71696e-30	0.916313	0.866534	0.968951	0.00216401	0.927749	0.877888	0.980441	0.00779576
M_LDL_C	1.28242	1.2296	1.33749	4.4503e-31	1.2692	1.21774	1.32284	1.51044e-29	0.956262	0.908794	1.00621	0.0851297	0.960274	0.912821	1.01019	0.116943
Total_TG_pct	1.27123	1.22052	1.32404	6.97819e-31	-	-	-	-	1.06672	1.01153	1.12492	0.0171826	-	-	-	-
PUFA_pct	0.815892	0.788142	0.844619	9.88596e-31	0.816991	0.789419	0.845527	8.35717e-31	0.867349	0.826995	0.909671	4.77798e-09	0.872548	0.832239	0.91481	1.60842e-08
ApoA1	0.781458	0.749294	0.815003	1.33198e-30	0.792409	0.759978	0.826224	9.99396e-28	0.895886	0.847973	0.946506	8.84006e-05	0.906947	0.858863	0.957723	0.000441139
XXL_VLDL_FC	1.31347	1.25336	1.37647	3.83284e-30	1.31409	1.25399	1.37707	2.79395e-30	1.03448	0.979927	1.09207	0.220059	1.03445	0.979954	1.09197	0.21998
XL_HDL_FC_pct	1.23236	1.18805	1.27831	4.83912e-29	1.22702	1.18257	1.27314	1.6473e-27	1.05073	0.994773	1.10983	0.0763477	1.04741	0.991685	1.10627	0.0967922
L_VLDL_FC_pct	1.28454	1.2292	1.34238	7.67269e-29	1.29305	1.23183	1.3573	2.86972e-25	1.10195	1.03804	1.16981	0.00144983	1.09794	1.03395	1.1659	0.00229097
XL_HDL_CE_pct_C	0.925366	0.912767	0.938138	1.39996e-28	-	-	-	-	0.948283	0.917687	0.979899	0.00150627	-	-	-	-
XL_HDL_FC_by_CE	1.08065	1.06594	1.09557	1.39996e-28	-	-	-	-	1.05454	1.02051	1.0897	0.00150627	-	-	-	-
XL_HDL_FC_pct_C	1.08065	1.06594	1.09557	1.39996e-28	-	-	-	-	1.05454	1.02051	1.0897	0.00150627	-	-	-	-
XXL_VLDL_P	1.32245	1.25849	1.38966	2.1983e-28	1.32242	1.25847	1.38962	2.17474e-28	1.04149	0.985371	1.1008	0.150306	1.04124	0.98518	1.10048	0.152384
M_VLDL_C	1.27445	1.22065	1.33062	3.04641e-28	1.27074	1.21763	1.32617	3.88624e-28	0.96978	0.922104	1.01992	0.232851	0.974535	0.926851	1.02467	0.313579
S_VLDL_FC_pct_C	0.793508	0.761521	0.826838	3.14676e-28	-	-	-	-	0.882975	0.836775	0.931726	5.65155e-06	-	-	-	-
S_VLDL_FC_by_CE	0.793508	0.761521	0.826838	3.14676e-28	-	-	-	-	0.882975	0.836775	0.931726	5.65155e-06	-	-	-	-
S_VLDL_CE_pct_C	1.26023	1.20943	1.31316	3.14676e-28	-	-	-	-	1.13254	1.07328	1.19506	5.65155e-06	-	-	-	-
non_HDL_C	1.25887	1.20822	1.31164	4.41085e-28	1.25112	1.20174	1.30254	1.10811e-27	0.968976	0.920456	1.02005	0.229196	0.975558	0.927238	1.0264	0.339699
HDL_FC	0.7816	0.747974	0.816739	4.64584e-28	0.792546	0.758836	0.827754	1.01986e-25	0.921933	0.871051	0.975787	0.00501324	0.934717	0.883823	0.988543	0.0181102
M_LDL_FC_by_CE	0.924771	0.911874	0.937851	9.84945e-28	-	-	-	-	0.957792	0.919314	0.997881	0.0392687	-	-	-	-
M_LDL_FC_pct_C	0.924903	0.912021	0.937966	1.04331e-27	-	-	-	-	0.957826	0.919381	0.997879	0.0392504	-	-	-	-
M_LDL_CE_pct_C	1.08119	1.06614	1.09647	1.04331e-27	-	-	-	-	1.04403	1.00213	1.08769	0.0392504	-	-	-	-
XS_VLDL_FC_pct_C	1.20865	1.16807	1.25064	1.49129e-27	-	-	-	-	1.09467	1.04253	1.14941	0.000280525	-	-	-	-
XS_VLDL_CE_pct_C	0.827369	0.799592	0.856111	1.49129e-27	-	-	-	-	0.91352	0.87001	0.959207	0.000280525	-	-	-	-
XS_VLDL_FC_by_CE	1.20865	1.16807	1.25064	1.49129e-27	-	-	-	-	1.09467	1.04253	1.14941	0.000280525	-	-	-	-
Total_FA	1.23274	1.18634	1.28095	1.15158e-26	1.22985	1.18422	1.27723	7.69368e-27	1.01695	0.965578	1.07105	0.525102	1.0195	0.968605	1.07307	0.459816
LDL_PL	1.24641	1.19696	1.29791	1.49869e-26	1.23514	1.18684	1.2854	3.17194e-25	0.963483	0.915921	1.01352	0.149809	0.968328	0.920785	1.01833	0.210207
XS_VLDL_C	1.25022	1.19989	1.30266	1.7073e-26	1.25388	1.20375	1.3061	1.6369e-27	1.03491	0.981633	1.09109	0.203174	1.04326	0.989823	1.09958	0.11441
LDL_L	1.24611	1.19651	1.29776	2.46119e-26	1.23457	1.18628	1.28483	4.1216e-25	0.961283	0.913614	1.01144	0.128091	0.965232	0.917768	1.01515	0.168985
L_HDL_CE_pct	0.922489	0.908704	0.936482	8.36093e-26	0.922058	0.908334	0.93599	2.80621e-26	0.936995	0.908454	0.966432	3.73417e-05	0.938072	0.908971	0.968105	7.00879e-05
IDL_P	1.24006	1.1912	1.29093	9.6025e-26	1.2378	1.18936	1.28821	1.1225e-25	1.00598	0.955844	1.05874	0.819272	1.011	0.96078	1.06385	0.673839
XXL_VLDL_PL	1.36509	1.28792	1.44688	1.04288e-25	1.36635	1.2892	1.4481	6.49026e-26	1.03024	0.973416	1.09038	0.303402	1.0301	0.973387	1.09011	0.304716
LDL_CE	1.24276	1.1931	1.29449	1.53933e-25	1.2319	1.18341	1.28237	2.42744e-24	0.951599	0.904687	1.00094	0.0544283	0.95666	0.909688	1.00606	0.0845468
XXL_VLDL_L	1.27477	1.21791	1.3343	1.87921e-25	1.27791	1.22099	1.33748	5.12221e-26	1.03539	0.981126	1.09266	0.205432	1.03684	0.982614	1.09406	0.186832
Unsaturation	0.821395	0.791443	0.85248	3.01433e-25	0.824993	0.794885	0.856241	3.59127e-24	0.854162	0.812998	0.89741	3.96999e-10	0.858292	0.816879	0.901804	1.39226e-09
M_LDL_FC_pct	0.931749	0.919265	0.944403	9.49841e-25	0.93093	0.918748	0.943273	1.75513e-26	0.949016	0.919096	0.97991	0.00136663	0.949723	0.919462	0.98098	0.00179438
SFA	1.21681	1.17206	1.26326	1.01003e-24	1.21389	1.16965	1.25979	1.39307e-24	1.03922	0.987367	1.0938	0.140713	1.04249	0.990947	1.09672	0.107736
L_VLDL_TG_pct	0.897764	0.879368	0.916544	1.79256e-24	0.895401	0.876918	0.914273	2.99553e-25	0.941818	0.899569	0.986051	0.0104714	0.940717	0.89745	0.986069	0.0109613
M_HDL_FC_pct	0.948436	0.938797	0.958175	3.08284e-24	0.948159	0.938322	0.958098	1.44632e-23	0.95536	0.93152	0.97981	0.000397184	0.956667	0.930917	0.983129	0.00146169
VLDL_size	1.23757	1.18747	1.28979	5.07805e-24	1.2378	1.18793	1.28976	2.7565e-24	0.986787	0.935283	1.04113	0.62673	0.987822	0.936334	1.04214	0.653705
LDL_FC_by_CE	0.94239	0.931565	0.953342	7.84292e-24	-	-	-	-	0.967541	0.930376	1.00619	0.0987159	-	-	-	-
LDL_FC_pct_C	0.94239	0.931565	0.953342	7.84292e-24	-	-	-	-	0.967541	0.930376	1.00619	0.0987159	-	-	-	-
LDL_CE_pct_C	1.06113	1.04894	1.07346	7.84292e-24	-	-	-	-	1.03355	0.993847	1.07483	0.0987159	-	-	-	-
LDL_FC_pct	0.944078	0.933085	0.955201	5.99473e-22	-	-	-	-	0.953827	0.928592	0.979748	0.00054922	-	-	-	-
LDL_C	1.21974	1.17124	1.27025	8.328e-22	1.20861	1.16127	1.25788	1.48461e-20	0.949797	0.903193	0.998805	0.0447977	0.953568	0.907006	1.00252	0.0626823
L_LDL_CE_pct_C	1.07964	1.06286	1.09668	8.68203e-22	-	-	-	-	1.02371	0.976106	1.07363	0.334805	-	-	-	-
L_LDL_FC_pct_C	0.926236	0.911846	0.940853	8.68203e-22	-	-	-	-	0.976841	0.931419	1.02448	0.334805	-	-	-	-
L_LDL_FC_by_CE	0.926236	0.911846	0.940853	8.68203e-22	-	-	-	-	0.976841	0.931419	1.02448	0.334805	-	-	-	-
XL_HDL_CE	0.891595	0.870842	0.912842	1.30757e-21	0.892264	0.871385	0.913644	3.88928e-21	0.980272	0.929607	1.0337	0.461788	0.982476	0.931506	1.03623	0.515398
L_HDL_C_pct	0.921282	0.905768	0.937062	3.0239e-21	0.921118	0.905673	0.936827	1.67613e-21	0.94197	0.909059	0.976072	0.000985205	0.944227	0.910433	0.979277	0.00202814
HDL_P	0.825991	0.793792	0.859496	4.3726e-21	0.838076	0.80546	0.872013	2.7359e-18	0.873542	0.828587	0.920937	5.29394e-07	0.885559	0.840258	0.933303	5.72363e-06
L_VLDL_PL_pct	2.30795	1.93184	2.75728	3.11062e-20	2.2962	1.92487	2.73918	2.55907e-20	0.999456	0.945301	1.05671	0.984728	0.998773	0.944794	1.05584	0.96546
XS_VLDL_CE	1.21002	1.16153	1.26053	6.50901e-20	1.21343	1.16501	1.26387	1.26813e-20	1.02409	0.971561	1.07946	0.375601	1.03098	0.978295	1.08649	0.254298
L_LDL_L	1.20564	1.15812	1.25511	7.84596e-20	1.1967	1.15028	1.24499	5.75527e-19	0.955511	0.908292	1.00519	0.0784166	0.961069	0.913934	1.01063	0.121698
L_LDL_PL	1.20265	1.15531	1.25193	2.12944e-19	1.19303	1.14672	1.24122	2.40518e-18	0.957877	0.910765	1.00743	0.0944404	0.963588	0.916427	1.01318	0.147425
Total_L	1.20009	1.15292	1.2492	4.90636e-19	1.19591	1.14998	1.24368	3.45761e-19	0.966772	0.917693	1.01848	0.203637	0.976039	0.927215	1.02743	0.354289
IDL_PL	1.19877	1.1513	1.24821	1.45321e-18	1.19818	1.15124	1.24704	7.52121e-19	0.992209	0.941897	1.04521	0.768293	0.999074	0.948768	1.05205	0.971952
Clinical_LDL_C	1.20035	1.15238	1.25033	1.71076e-18	1.19301	1.14589	1.24207	9.17902e-18	0.953773	0.907412	1.0025	0.0626543	0.957119	0.910705	1.0059	0.0839758
Omega_6_pct	0.855503	0.825997	0.886062	2.90505e-18	0.855021	0.825808	0.885267	1.03986e-18	0.901136	0.858582	0.9458	2.46764e-05	0.905858	0.863426	0.950376	5.35956e-05
L_LDL_CE	1.19766	1.14973	1.24759	4.92614e-18	1.18863	1.14179	1.23739	3.64842e-17	0.947727	0.904915	0.992564	0.0228202	0.95245	0.908404	0.998632	0.0437343
HDL_TG	1.18732	1.14143	1.23505	1.36418e-17	1.19191	1.14622	1.23941	1.315e-18	1.05019	0.997368	1.10582	0.0629041	1.05152	0.999007	1.1068	0.0546115
LA	1.18104	1.13562	1.22827	9.01173e-17	1.17773	1.13302	1.2242	1.17625e-16	0.947612	0.900702	0.996965	0.0377724	0.953156	0.906254	1.00249	0.0623841
S_LDL_FC_by_CE	0.938134	0.924102	0.952379	9.93496e-17	-	-	-	-	0.960393	0.925859	0.996214	0.0305425	-	-	-	-
S_LDL_FC_pct_C	0.938134	0.924102	0.952379	9.93496e-17	-	-	-	-	0.960393	0.925859	0.996214	0.0305425	-	-	-	-
S_LDL_CE_pct_C	1.06595	1.05	1.08213	9.93496e-17	-	-	-	-	1.04124	1.0038	1.08008	0.0305425	-	-	-	-
Omega_6	1.18188	1.13613	1.22947	1.06709e-16	1.17937	1.13445	1.22608	8.33863e-17	0.946676	0.899016	0.996862	0.0375961	0.955213	0.907504	1.00543	0.0796361
Total_FC	1.18381	1.13698	1.23256	2.51239e-16	1.18093	1.13498	1.22874	2.15311e-16	0.958887	0.910734	1.00959	0.11026	0.964939	0.91692	1.01547	0.170569
XL_HDL_C	0.848584	0.815621	0.88288	4.57924e-16	0.850141	0.81714	0.884474	9.18779e-16	0.988051	0.935782	1.04324	0.664668	0.991366	0.938942	1.04672	0.754426
XS_VLDL_CE_pct	0.864802	0.835	0.895669	4.74023e-16	0.861589	0.832137	0.892084	4.6609e-17	0.923411	0.879495	0.96952	0.00135027	0.92795	0.884009	0.974074	0.00251713
IDL_C_pct	0.868856	0.839839	0.898877	5.00475e-16	0.864369	0.835769	0.893948	2.06464e-17	0.894705	0.854155	0.937181	2.58211e-06	0.898634	0.858115	0.941067	5.61879e-06
Omega_3_pct	0.856214	0.824677	0.888956	5.16861e-16	0.862883	0.831445	0.89551	6.80471e-15	0.880808	0.838022	0.925779	5.86978e-07	0.883744	0.841334	0.928292	8.41734e-07
L_LDL_FC_pct	0.956092	0.945726	0.966572	6.87371e-16	0.955406	0.94535	0.965569	2.91342e-17	0.962842	0.940033	0.986204	0.00196345	0.963901	0.940097	0.988308	0.00395351
Total_CE_pct	0.865473	0.835612	0.896402	7.33591e-16	-	-	-	-	0.919179	0.875561	0.96497	0.000679893	-	-	-	-
S_LDL_CE_pct	1.17433	1.12913	1.22135	1.02505e-15	1.17028	1.12556	1.21678	2.58958e-15	0.973182	0.924411	1.02453	0.300063	0.971803	0.923447	1.02269	0.272063
L_LDL_C	1.18047	1.13341	1.22948	1.30582e-15	1.17129	1.12529	1.21917	1.03439e-14	0.947523	0.904259	0.992857	0.0237845	0.951316	0.907225	0.99755	0.0392756
IDL_TG_pct	1.15445	1.11409	1.19627	2.56026e-15	1.1604	1.12019	1.20205	1.35449e-16	1.12532	1.07255	1.18068	1.44993e-06	1.11814	1.06603	1.17279	4.51716e-06
M_LDL_FC	1.18118	1.13316	1.23123	3.72014e-15	1.17218	1.12516	1.22117	2.84857e-14	0.943394	0.90019	0.988672	0.0148399	0.946426	0.902717	0.992252	0.0224672
IDL_CE_pct	0.870268	0.840537	0.901051	4.68948e-15	0.868588	0.839151	0.899059	1.15949e-15	0.893455	0.852292	0.936605	2.84816e-06	0.897839	0.856715	0.940938	6.64163e-06
XL_HDL_TG	1.16878	1.12393	1.21541	5.63325e-15	1.17285	1.12801	1.21947	1.08841e-15	1.06515	1.01103	1.12217	0.0176749	1.06769	1.01362	1.12465	0.013507
XL_HDL_L	0.849047	0.814781	0.884753	6.92762e-15	0.851427	0.817223	0.887064	1.49083e-14	1.00188	0.948123	1.05869	0.946666	1.00673	0.952853	1.06365	0.811119
M_LDL_CE_pct	1.18167	1.13302	1.23241	7.13568e-15	1.18283	1.13457	1.23314	2.76717e-15	0.969172	0.920335	1.0206	0.235226	0.971522	0.92288	1.02273	0.270262
M_HDL_TG	1.16933	1.12334	1.2172	2.14498e-14	1.1733	1.1274	1.22108	4.18464e-15	1.03815	0.985874	1.09319	0.15554	1.04024	0.988043	1.09519	0.133111
IDL_L	1.16748	1.12116	1.21571	6.51731e-14	1.16517	1.11952	1.21269	6.5649e-14	0.98045	0.930903	1.03263	0.455536	0.988144	0.938616	1.04029	0.649408
S_LDL_FC_pct	0.944145	0.929872	0.958637	1.41226e-13	0.942829	0.929003	0.95686	5.68599e-15	0.953864	0.925735	0.982847	0.00198223	0.954967	0.926118	0.984714	0.00323783
S_HDL_PL_pct	0.861083	0.826927	0.896651	4.40595e-13	0.872908	0.838609	0.908609	3.00961e-11	1.04705	0.99368	1.10329	0.0849879	1.05071	0.997687	1.10656	0.0611641
L_LDL_TG_pct	1.13777	1.09869	1.17824	4.5632e-13	1.1421	1.10325	1.18232	5.31167e-14	1.15439	1.10173	1.20956	1.66831e-09	1.148	1.09595	1.20252	5.54072e-09
M_VLDL_CE	1.17785	1.12669	1.23134	5.03977e-13	1.1768	1.12598	1.22992	4.89314e-13	0.960992	0.918712	1.00522	0.0830471	0.962636	0.920239	1.00699	0.0975257
XXL_VLDL_PL_pct	1.30534	1.21418	1.40335	5.44419e-13	1.32881	1.2237	1.44295	1.36568e-11	1.0108	0.953926	1.07106	0.716209	1.02864	0.967271	1.09391	0.368259
VLDL_FC_by_CE	1.14627	1.10419	1.18995	8.42095e-13	-	-	-	-	1.02647	0.974772	1.08091	0.321758	-	-	-	-
VLDL_CE_pct_C	0.872397	0.840373	0.905641	8.42095e-13	-	-	-	-	0.974213	0.925147	1.02588	0.321758	-	-	-	-
VLDL_FC_pct_C	1.14627	1.10419	1.18995	8.42095e-13	-	-	-	-	1.02647	0.974772	1.08091	0.321758	-	-	-	-
L_VLDL_FC_by_CE	1.15977	1.11349	1.20798	9.81755e-13	-	-	-	-	1.04203	0.98778	1.09926	0.131233	-	-	-	-
L_VLDL_FC_pct_C	1.15977	1.11349	1.20798	9.81755e-13	-	-	-	-	1.04203	0.98778	1.09926	0.131233	-	-	-	-
L_VLDL_CE_pct_C	0.862239	0.827828	0.898081	9.81755e-13	-	-	-	-	0.959665	0.909702	1.01237	0.131233	-	-	-	-
Creatinine	1.1657	1.11749	1.21598	1.11567e-12	1.1681	1.12015	1.2181	3.70318e-13	1.06776	1.00746	1.13167	0.0270749	1.06692	1.00711	1.13028	0.0277672
Albumin	0.875603	0.84405	0.908335	1.30028e-12	0.894796	0.861697	0.929166	7.45938e-09	0.834399	0.796083	0.874559	4.40557e-14	0.851094	0.810636	0.893572	8.67738e-11
XS_VLDL_C_pct	0.879413	0.848549	0.9114	1.79702e-12	0.875548	0.845049	0.907149	2.03039e-13	0.928255	0.883861	0.974877	0.00290546	0.933123	0.888689	0.979779	0.00542602
HDL_PL_pct	1.13977	1.09899	1.18206	1.95273e-12	-	-	-	-	1.10261	1.05006	1.15779	8.84473e-05	-	-	-	-
DHA	0.878526	0.846878	0.911357	4.56567e-12	0.885484	0.853637	0.91852	7.63054e-11	0.890088	0.847575	0.934734	3.11867e-06	0.897457	0.854677	0.942379	1.41521e-05
XXL_VLDL_TG	1.20143	1.14035	1.26578	5.45063e-12	1.20126	1.14027	1.2655	5.28544e-12	1.01158	0.958242	1.06789	0.676912	1.01328	0.959852	1.06968	0.633137
S_LDL_FC	1.16001	1.11111	1.21105	1.42389e-11	1.15202	1.10402	1.20211	7.14968e-11	0.953562	0.913109	0.995807	0.0315616	0.955022	0.914032	0.99785	0.0397709
XL_HDL_P	0.871925	0.837599	0.907658	2.26233e-11	0.874765	0.840252	0.910695	7.27269e-11	0.998612	0.945079	1.05518	0.9606	1.00203	0.948363	1.05873	0.942451
Total_P	0.873804	0.839619	0.909381	3.46763e-11	0.885928	0.851504	0.921742	2.09726e-09	0.877496	0.832389	0.925047	1.21261e-06	0.891373	0.845944	0.939241	1.6428e-05
LDL_FC	1.14503	1.09973	1.1922	4.84688e-11	1.13688	1.09246	1.1831	2.81276e-10	0.94451	0.900667	0.990488	0.0185681	0.948143	0.903915	0.994536	0.028906
LDL_TG_pct	1.12457	1.08549	1.16506	7.73006e-11	-	-	-	-	1.14529	1.09271	1.20039	1.53309e-08	-	-	-	-
S_HDL_CE_pct	0.963368	0.95255	0.974309	9.34146e-11	0.962421	0.951974	0.972982	6.0399e-12	0.959076	0.944543	0.973834	8.17156e-08	0.958671	0.944123	0.973445	6.32103e-08
S_LDL_PL_pct	0.877912	0.843761	0.913446	1.25914e-10	0.883572	0.849519	0.918991	6.71067e-10	1.03201	0.980237	1.08652	0.230185	1.03344	0.981943	1.08763	0.207232
PUFA	1.13904	1.09463	1.18525	1.40034e-10	1.14061	1.09677	1.1862	4.74669e-11	0.928207	0.881129	0.977801	0.00502711	0.937366	0.890191	0.987042	0.0140875
S_LDL_TG_pct	1.12173	1.08169	1.16326	5.88748e-10	1.12657	1.08667	1.16794	9.31522e-11	1.09124	1.03931	1.14576	0.00044854	1.08581	1.03438	1.1398	0.000882664
XXL_VLDL_FC_pct_C	0.882311	0.847741	0.918292	8.2624e-10	-	-	-	-	0.928521	0.880238	0.979453	0.00649022	-	-	-	-
XXL_VLDL_FC_by_CE	0.882311	0.847741	0.918292	8.2624e-10	-	-	-	-	0.928521	0.880238	0.979453	0.00649022	-	-	-	-
XXL_VLDL_CE_pct_C	1.13339	1.08898	1.17961	8.2624e-10	-	-	-	-	1.07698	1.02098	1.13606	0.00649022	-	-	-	-
XL_HDL_PL	0.913989	0.887913	0.94083	1.12789e-09	0.915219	0.888942	0.942272	2.51338e-09	1.01591	0.960402	1.07463	0.581915	1.01838	0.962541	1.07746	0.526726
S_HDL_C_pct	0.895917	0.864068	0.92894	2.66111e-09	0.890211	0.858852	0.922716	2.07185e-10	0.900745	0.858388	0.945192	2.10319e-05	0.902201	0.86008	0.946384	2.45352e-05
Total_C_pct	0.897281	0.865654	0.930065	3.22129e-09	-	-	-	-	0.930719	0.886356	0.977301	0.00395882	-	-	-	-
LDL_C_pct	0.919424	0.894096	0.945471	3.76668e-09	-	-	-	-	0.889488	0.86321	0.916566	1.94722e-14	-	-	-	-
XL_VLDL_PL_pct	1.60436	1.36934	1.87971	4.93433e-09	1.61607	1.39687	1.86968	1.08978e-10	0.974172	0.923762	1.02733	0.334404	1.00548	0.945559	1.0692	0.861642
L_LDL_FC	1.12664	1.0822	1.17291	6.36338e-09	1.11896	1.07534	1.16435	3.02391e-08	0.945999	0.902775	0.991292	0.0199913	0.94946	0.905685	0.995351	0.0312823
S_HDL_FC_pct_C	1.03676	1.02409	1.04959	8.65081e-09	-	-	-	-	1.04208	1.02552	1.0589	4.55406e-07	-	-	-	-
S_HDL_CE_pct_C	0.964541	0.952754	0.976473	8.65081e-09	-	-	-	-	0.95962	0.944374	0.975113	4.55406e-07	-	-	-	-
S_HDL_FC_by_CE	1.03676	1.02409	1.04959	8.65081e-09	-	-	-	-	1.04208	1.02552	1.0589	4.55406e-07	-	-	-	-
Total_C	1.12454	1.08022	1.17069	1.06214e-08	1.12187	1.07846	1.16703	1.12259e-08	0.93742	0.890543	0.986765	0.0135491	0.947524	0.900562	0.996935	0.0376815
IDL_FC	1.12282	1.0789	1.16852	1.26964e-08	1.11882	1.0755	1.16388	2.50678e-08	0.969588	0.921345	1.02036	0.235602	0.975237	0.92699	1.02599	0.332718
L_LDL_C_pct	0.968354	0.957579	0.979249	1.76881e-08	0.967829	0.957093	0.978686	9.16833e-09	0.962218	0.950205	0.974383	1.87118e-09	0.962098	0.9498	0.974554	3.93342e-09
Omega_6_by_Omega_3	1.10937	1.06835	1.15197	6.6963e-08	1.10094	1.06057	1.14286	4.5477e-07	1.09886	1.04533	1.15513	0.000215886	1.09568	1.04286	1.15119	0.000289701
Omega_6_pct_PUFA	1.10937	1.06835	1.15197	6.6963e-08	-	-	-	-	1.09886	1.04533	1.15513	0.000215886	-	-	-	-
Omega_3_pct_PUFA	0.901413	0.868081	0.936024	6.6963e-08	-	-	-	-	0.910036	0.865703	0.956639	0.000215886	-	-	-	-
VLDL_CE_pct	0.900937	0.867153	0.936037	8.81297e-08	-	-	-	-	0.978841	0.929672	1.03061	0.416027	-	-	-	-
IDL_C	1.11472	1.07103	1.16019	1.01548e-07	1.11315	1.06997	1.15808	1.09784e-07	0.96187	0.914035	1.01221	0.135254	0.96881	0.920904	1.01921	0.2207
M_VLDL_FC_pct_C	1.06518	1.04055	1.09039	1.21845e-07	-	-	-	-	1.04776	1.00978	1.08716	0.0132564	-	-	-	-
M_VLDL_CE_pct_C	0.938807	0.917101	0.961027	1.21845e-07	-	-	-	-	0.954418	0.919826	0.990312	0.0132564	-	-	-	-
M_VLDL_FC_by_CE	1.06518	1.04055	1.09039	1.21845e-07	-	-	-	-	1.04776	1.00978	1.08716	0.0132564	-	-	-	-
IDL_CE	1.11128	1.06783	1.1565	2.16397e-07	1.10988	1.06683	1.15468	2.40939e-07	0.960921	0.913288	1.01104	0.12436	0.966626	0.918869	1.01687	0.189187
IDL_PL_pct	1.1058	1.06422	1.14902	2.71836e-07	1.11054	1.06908	1.15361	6.61984e-08	1.06277	1.01074	1.11748	0.0174406	1.06257	1.01097	1.1168	0.0168649
XL_VLDL_CE_pct_C	0.895543	0.858407	0.934286	3.29713e-07	-	-	-	-	0.981246	0.929406	1.03598	0.494191	-	-	-	-
XL_VLDL_FC_pct_C	1.11664	1.07034	1.16495	3.29713e-07	-	-	-	-	1.01911	0.965273	1.07596	0.494191	-	-	-	-
XL_VLDL_FC_by_CE	1.11664	1.07034	1.16495	3.29713e-07	-	-	-	-	1.01911	0.965273	1.07596	0.494191	-	-	-	-
XS_VLDL_TG_pct	1.10235	1.06155	1.14471	4.09599e-07	1.1066	1.06592	1.14882	1.15203e-07	1.05814	1.00605	1.11292	0.0282177	1.05104	0.99959	1.10514	0.0518997
XL_VLDL_CE_pct	0.895726	0.858048	0.935059	5.10513e-07	0.900945	0.864023	0.939445	1.03019e-06	1.00342	0.951389	1.05829	0.900034	0.987162	0.936127	1.04098	0.63329
XL_VLDL_C_pct	0.883966	0.842315	0.927675	5.48114e-07	0.895559	0.856801	0.93607	1.02543e-06	1.01736	0.965691	1.0718	0.517465	1.00107	0.9494	1.05556	0.968396
M_LDL_TG_pct	1.09255	1.05405	1.13245	1.32222e-06	1.09703	1.05868	1.13677	3.37493e-07	1.13423	1.08229	1.18866	1.38909e-07	1.12955	1.07804	1.18352	3.12374e-07
VLDL_C_pct	0.909637	0.875078	0.945562	1.64756e-06	-	-	-	-	0.981603	0.93221	1.03361	0.480871	-	-	-	-
Total_CE	1.10078	1.05756	1.14577	2.62857e-06	1.09804	1.05566	1.14212	3.20966e-06	0.931522	0.885066	0.980417	0.0065743	0.941009	0.894439	0.990004	0.0188789
XL_HDL_CE_pct	0.960076	0.943882	0.976547	2.67365e-06	0.957422	0.942529	0.97255	5.33499e-08	0.957256	0.934381	0.980691	0.000400116	0.956022	0.934226	0.978326	0.000132286
LDL_CE_pct	1.10715	1.06103	1.15528	2.75166e-06	-	-	-	-	0.909378	0.881876	0.937738	1.33821e-09	-	-	-	-
Phe	1.09279	1.05187	1.1353	5.18485e-06	1.10394	1.06265	1.14684	3.69944e-07	1.06375	1.01191	1.11826	0.01534	1.05956	1.00805	1.1137	0.0228936
Ile	1.09517	1.05312	1.1389	5.33537e-06	1.09781	1.05578	1.14151	2.79239e-06	0.984365	0.935169	1.03615	0.546874	0.987731	0.938567	1.03947	0.635569
S_VLDL_CE_pct	1.09494	1.05268	1.13889	6.28346e-06	1.08599	1.04442	1.12923	3.4456e-05	1.01978	0.969279	1.07292	0.449691	1.02165	0.971406	1.0745	0.405105
M_VLDL_CE_pct	0.935961	0.908547	0.964202	1.28003e-05	0.934106	0.907147	0.961867	5.06768e-06	0.960623	0.918892	1.00425	0.07626	0.965796	0.923521	1.01001	0.127511
LA_pct	0.92237	0.889458	0.956501	1.30679e-05	0.923105	0.890437	0.956972	1.34661e-05	0.896932	0.854667	0.941287	1.00103e-05	0.902561	0.860373	0.946818	2.69928e-05
XL_HDL_FC	0.920988	0.887473	0.95577	1.35005e-05	0.922605	0.888975	0.957508	2.1197e-05	1.04015	0.985575	1.09775	0.152266	1.04339	0.988655	1.10117	0.122348
IDL_FC_pct	0.926163	0.894198	0.95927	1.8657e-05	0.917839	0.886502	0.950283	1.31735e-06	0.946305	0.902059	0.992721	0.0238842	0.947548	0.903599	0.993634	0.0261805
Glucose	1.08326	1.04383	1.12417	2.36307e-05	1.09006	1.0505	1.13111	4.83161e-06	1.08459	1.03254	1.13926	0.00121178	1.08935	1.03719	1.14413	0.000629651
His	0.926576	0.891745	0.962768	9.58657e-05	0.955351	0.919652	0.992436	0.0187359	0.911251	0.866796	0.957985	0.000270514	0.916345	0.872019	0.962923	0.000553379
VLDL_TG_pct	1.08018	1.03827	1.12378	0.000133472	-	-	-	-	1.00368	0.952937	1.05712	0.8897	-	-	-	-
Total_PL	1.08215	1.03893	1.12716	0.000146675	1.08623	1.04366	1.13053	5.01006e-05	0.950088	0.900865	1.002	0.0592482	0.962575	0.913306	1.0145	0.154778
M_VLDL_C_pct	0.931898	0.898494	0.966544	0.000152449	0.927624	0.894697	0.961763	4.6171e-05	0.972566	0.925157	1.02241	0.275299	0.979409	0.931927	1.02931	0.411876
XL_HDL_PL_pct	0.952959	0.929337	0.977181	0.000168243	0.953552	0.929683	0.978034	0.000235851	1.04282	0.975178	1.11516	0.220429	1.03746	0.971976	1.10735	0.268963
SFA_pct	1.06994	1.03163	1.10967	0.000279379	1.06752	1.02957	1.10686	0.000403096	1.09995	1.04761	1.1549	0.000128169	1.09632	1.04458	1.15063	0.000192955
S_VLDL_FC_pct	0.933517	0.899326	0.969008	0.000301957	0.929565	0.895757	0.964649	0.000111526	0.939965	0.894423	0.987825	0.0145505	0.946944	0.901269	0.994933	0.0306685
L_HDL_PL_pct	1.07986	1.03441	1.1273	0.000462086	1.08122	1.03608	1.12833	0.000331732	1.09029	1.02879	1.15546	0.00351901	1.08324	1.02238	1.14772	0.00672486
LDL_PL_pct	0.932397	0.896119	0.970144	0.000546358	-	-	-	-	1.04536	0.992842	1.10066	0.0916382	-	-	-	-
M_HDL_FC_by_CE	1.07048	1.02892	1.11372	0.000749058	-	-	-	-	1.04409	0.989918	1.10123	0.112466	-	-	-	-
M_HDL_CE_pct_C	0.934159	0.897889	0.971894	0.000749058	-	-	-	-	0.957771	0.908076	1.01018	0.112466	-	-	-	-
M_HDL_FC_pct_C	1.07048	1.02892	1.11372	0.000749058	-	-	-	-	1.04409	0.989918	1.10123	0.112466	-	-	-	-
Total_BCAA	1.06934	1.02763	1.11275	0.000959319	1.07653	1.03496	1.11976	0.000242447	0.963383	0.91409	1.01533	0.163898	0.968476	0.919403	1.02017	0.227307
S_VLDL_PL_pct	0.938558	0.903463	0.975017	0.00110949	0.934546	0.899815	0.970617	0.000459324	0.941953	0.895687	0.990608	0.0199556	0.948671	0.902346	0.997375	0.0391243
M_LDL_C_pct	0.95141	0.923136	0.980551	0.00121232	0.948724	0.921272	0.976993	0.000441974	0.916494	0.891661	0.942019	4.91714e-10	0.917947	0.892182	0.944456	3.76504e-09
Acetate	0.951558	0.923251	0.980732	0.00126993	0.955999	0.926077	0.986888	0.00554623	1.01636	0.963831	1.07175	0.548987	1.00999	0.959625	1.063	0.703243
XL_HDL_C_pct	1.06037	1.02262	1.09951	0.00152583	1.05069	1.01311	1.08967	0.00780309	0.929219	0.879059	0.982242	0.00951974	0.930061	0.879942	0.983035	0.0103065
XXL_VLDL_FC_pct	0.931188	0.890524	0.973709	0.00175145	0.9538	0.91399	0.995343	0.0296639	0.976174	0.923919	1.03138	0.390281	0.97337	0.92174	1.02789	0.331712
M_LDL_PL_pct	0.940185	0.90433	0.977462	0.00187704	0.939468	0.90391	0.976425	0.0015147	1.00638	0.956312	1.05906	0.807093	1.00357	0.954036	1.05568	0.890248
Val	1.06518	1.02357	1.10848	0.00189845	1.07447	1.03289	1.11772	0.000361127	0.96696	0.917605	1.01897	0.20878	0.971584	0.922473	1.02331	0.276018
Acetoacetate	1.07429	1.02542	1.1255	0.00255726	1.07312	1.02571	1.12272	0.00220387	1.05552	0.994602	1.12016	0.0748326	1.06021	0.999907	1.12414	0.050365
bOHbutyrate	1.07811	1.02658	1.13222	0.00261331	1.0743	1.02554	1.12537	0.00249233	1.08437	1.01752	1.15561	0.0126007	1.08042	1.01725	1.14751	0.0118533
S_HDL_CE	0.964742	0.941963	0.988071	0.00323656	0.96465	0.939964	0.989984	0.00650707	0.942755	0.927668	0.958088	7.97237e-13	0.940868	0.92438	0.957649	1.40445e-11
L_LDL_PL_pct	0.943572	0.907348	0.981242	0.00363714	0.938367	0.902713	0.975429	0.00128768	1.02676	0.976124	1.08002	0.306093	1.0259	0.975851	1.07851	0.316356
Sphingomyelins	1.062	1.01964	1.10612	0.0037754	1.06026	1.01857	1.10366	0.00424847	0.967828	0.917788	1.0206	0.22733	0.976863	0.926781	1.02965	0.383347
VLDL_FC_pct	0.945808	0.910273	0.98273	0.00435015	-	-	-	-	0.978704	0.93003	1.02992	0.408195	-	-	-	-
Tyr	1.05692	1.01669	1.09873	0.00517196	1.06505	1.02471	1.10697	0.00137794	1.02484	0.974317	1.07798	0.341482	1.02473	0.974395	1.07767	0.341769
Gly	0.962874	0.936767	0.989709	0.00698517	0.975882	0.945467	1.00728	0.130727	1.00002	0.953644	1.04865	0.999315	0.981257	0.939847	1.02449	0.389745
Leu	1.05551	1.01392	1.09881	0.00844218	1.0596	1.01814	1.10275	0.00446877	0.943389	0.89515	0.994227	0.0295417	0.947779	0.899612	0.998525	0.0438608
M_VLDL_TG_pct	1.05213	1.01277	1.09301	0.00899195	1.05788	1.01865	1.09863	0.003519	1.01116	0.960856	1.0641	0.669883	1.00406	0.954477	1.05621	0.875468
XL_VLDL_FC_pct	0.94508	0.905198	0.986719	0.0102364	0.945514	0.906475	0.986236	0.00920879	1.01375	0.96059	1.06985	0.619288	1.01288	0.959764	1.06893	0.641551
L_VLDL_C_pct	1.04198	1.00273	1.08275	0.0357869	1.04165	1.00106	1.08388	0.0441791	1.04303	0.993325	1.09522	0.0908146	1.04464	0.991919	1.10017	0.0983541
XL_VLDL_TG_pct	1.05271	1.00306	1.10483	0.0371715	1.05626	1.00921	1.10551	0.0185669	0.965602	0.921486	1.01183	0.142357	0.97792	0.930551	1.0277	0.378104
M_VLDL_PL_pct	1.04888	1.00275	1.09714	0.0375721	1.04105	0.996093	1.08803	0.0740731	1.02686	0.969057	1.08811	0.369899	1.03045	0.972775	1.09154	0.307399
Citrate	1.04224	1.00203	1.08406	0.0392867	1.04565	1.00561	1.0873	0.02505	1.02267	0.971257	1.07681	0.394283	1.01951	0.968596	1.0731	0.459781
Acetone	0.960581	0.924304	0.998283	0.0406135	0.963344	0.927144	1.00096	0.056005	1.03956	0.99073	1.09079	0.113981	1.04196	0.993157	1.09316	0.0930744
Omega_3	0.961016	0.924701	0.998756	0.0430443	0.966813	0.930427	1.00462	0.0846393	0.900728	0.856402	0.947349	4.8927e-05	0.905634	0.861312	0.952235	0.000108071
IDL_CE_pct_C	0.96524	0.929344	1.00252	0.0673012	-	-	-	-	0.962317	0.915109	1.01196	0.134468	-	-	-	-
IDL_FC_pct_C	1.03601	0.997484	1.07603	0.0673012	-	-	-	-	1.03916	0.988182	1.09277	0.134468	-	-	-	-
IDL_FC_by_CE	1.03601	0.997484	1.07603	0.0673012	-	-	-	-	1.03916	0.988182	1.09277	0.134468	-	-	-	-
XS_VLDL_FC_pct	1.03515	0.997107	1.07465	0.0705538	1.0279	0.990503	1.06672	0.145573	0.978512	0.931956	1.02739	0.38245	0.982711	0.936104	1.03164	0.481748
S_HDL_C	0.966339	0.929975	1.00412	0.0801751	0.969745	0.933406	1.0075	0.114903	0.873308	0.831319	0.917418	7.11089e-08	0.884778	0.842003	0.929726	1.28561e-06
L_HDL_FC_pct	1.03792	0.987347	1.09109	0.144192	1.04098	0.989628	1.09501	0.11969	1.07134	0.989954	1.15942	0.0873594	1.08464	0.999815	1.17666	0.0505218
S_HDL_FC_pct	1.03012	0.989091	1.07285	0.152439	1.02772	0.987175	1.06994	0.183033	1.04448	0.9918	1.09995	0.0993299	1.0462	0.99399	1.10115	0.0837786
XXL_VLDL_CE_pct	1.02897	0.988692	1.07089	0.160984	1.05582	1.01522	1.09804	0.00662287	1.03318	0.981315	1.08778	0.214193	1.02034	0.968051	1.07546	0.453082
Gln	0.974715	0.93807	1.01279	0.190231	0.988081	0.951003	1.0266	0.538905	0.986926	0.93789	1.03853	0.612767	0.988377	0.939626	1.03966	0.650546
L_VLDL_CE_pct	0.974564	0.93695	1.01369	0.19949	0.97348	0.935978	1.01249	0.179945	1.01334	0.96201	1.06741	0.617277	1.01229	0.961093	1.06621	0.644635
Ala	1.02385	0.984799	1.06445	0.234866	1.0292	0.99061	1.06929	0.139921	0.992096	0.942977	1.04377	0.75937	1.004	0.955037	1.05547	0.875619
L_HDL_TG	1.02351	0.983104	1.06557	0.258173	1.02847	0.987998	1.0706	0.170527	1.03903	0.984646	1.09641	0.16276	1.04137	0.987069	1.09867	0.1379
Phosphoglyc	1.02331	0.98249	1.06582	0.267249	1.03149	0.990887	1.07376	0.130244	0.954655	0.904789	1.00727	0.0900149	0.965884	0.915988	1.0185	0.199609
S_HDL_FC	1.02226	0.982963	1.06313	0.271005	1.02475	0.985813	1.06522	0.216112	0.92151	0.875425	0.970022	0.00179192	0.932794	0.886355	0.981667	0.00758261
M_VLDL_FC_pct	0.980956	0.944968	1.01831	0.313326	0.974766	0.93943	1.01143	0.174889	0.995313	0.946341	1.04682	0.855188	1.00069	0.951703	1.0522	0.978546
S_VLDL_C_pct	1.01902	0.980908	1.05862	0.332615	1.01256	0.974954	1.05161	0.518052	0.984312	0.936183	1.03491	0.536432	0.989249	0.941179	1.03977	0.670614
Total_FC_pct	1.01857	0.981126	1.05744	0.335663	-	-	-	-	0.970278	0.923805	1.01909	0.228245	-	-	-	-
Cholines	1.01854	0.977765	1.06102	0.378174	1.02554	0.985015	1.06773	0.22022	0.9449	0.895621	0.996891	0.0380888	0.956143	0.906704	1.00828	0.0977938
XXL_VLDL_C_pct	0.983763	0.941919	1.02747	0.460403	1.01762	0.977858	1.05901	0.390334	1.01029	0.958339	1.06506	0.703831	1.00133	0.949393	1.05611	0.960949
Lactate	1.01381	0.975333	1.0538	0.487226	1.01261	0.974293	1.05244	0.524264	0.99524	0.946264	1.04675	0.85298	0.988603	0.940099	1.03961	0.655183
S_HDL_L	1.01235	0.973803	1.05242	0.535498	1.01518	0.976898	1.05496	0.442375	0.90731	0.862674	0.954257	0.000157417	0.917526	0.872525	0.964848	0.000794749
S_HDL_PL	0.989383	0.951771	1.02848	0.589366	0.994563	0.957024	1.03358	0.78124	0.917715	0.872244	0.965557	0.000926942	0.925418	0.87977	0.973436	0.00267224
XXL_VLDL_TG_pct	0.992511	0.952834	1.03384	0.717989	0.968093	0.932823	1.0047	0.0868127	0.979646	0.930987	1.03085	0.428877	0.980462	0.932037	1.0314	0.445154
VLDL_PL_pct	1.00652	0.968108	1.04646	0.743343	-	-	-	-	1.02693	0.975283	1.08132	0.312786	-	-	-	-
Pyruvate	1.006	0.968167	1.04532	0.759584	1.00902	0.971047	1.04847	0.646518	1.00436	0.954546	1.05678	0.866817	1.00191	0.952278	1.05413	0.941298
L_LDL_CE_pct	1.00685	0.961133	1.05475	0.773293	1.01234	0.965296	1.06168	0.613406	0.975688	0.96452	0.986986	2.78718e-05	0.975213	0.963811	0.986749	2.87518e-05
S_HDL_P	1.00519	0.967031	1.04486	0.79312	1.00846	0.970457	1.04794	0.667397	0.882507	0.839827	0.927357	7.73862e-07	0.891844	0.848572	0.937322	6.46076e-06
S_LDL_C_pct	1.00374	0.966344	1.04257	0.847354	0.995781	0.959006	1.03397	0.825692	0.895172	0.854598	0.937671	2.87817e-06	0.899362	0.858364	0.942318	8.3607e-06
Phosphatidylc	0.996432	0.956409	1.03813	0.864299	1.00483	0.964934	1.04638	0.815589	0.942777	0.893262	0.995038	0.0322993	0.954141	0.904513	1.00649	0.0849759
S_VLDL_TG_pct	1.00334	0.965523	1.04263	0.865106	1.00954	0.971709	1.04884	0.62613	1.02661	0.97591	1.07995	0.309463	1.02003	0.970008	1.07263	0.439532
HDL_FC_pct	1.00224	0.962211	1.04393	0.914372	-	-	-	-	1.0307	0.97723	1.08709	0.265918	-	-	-	-
LDL_size	0.998489	0.961849	1.03653	0.936828	1.00433	0.967422	1.04264	0.821129	0.935661	0.890868	0.982706	0.00788475	0.935152	0.890517	0.982024	0.00721101
